# Supplementary material for: Insights into permanent pacemaker implantation following TAVR in a real-world cohort
Source: PLoS One. 2018 Oct 17;13(10):e0204503. doi: 10.1371/journal.pone.0204503 (PMC6192571; doi:10.1371/journal.pone.0204503)
Supplement: S1 Table — (XLSX) [file pone.0204503.s001.xlsx]

## Sheet: Tabelle1
Pat No	Male sex	Age	Valve type	Reasons study exit	Days to PM implant	EF	Indication PM	Resting heart frequency	Left bundle branch block (LBBB)	Right bundle branch block (RBBB)	AV-Block I°	Left anterior fascicular block	PR time	differences pre/post TAVR in PR time	QRS-time	Differences in QRS time pre/post	Position of the heart	Change of position of the heart	VHFparox	VHFpersis	VHFperm	Hb	urea	Na	K	nt-proBNP	BNP	Kreatinine	TSH	fT3	fT4	CK	CKMB	Length Procedure	Radiation time	Contrast agent in ml	Pacing intraprocedural	Complications	Predilatation	Postdilatation	CKpostint	CKMBpostint	Resting heart frequency	PR time	QRS time	Pacing	LBBB	RBBB	Left anterior fascicular block
1	1	89	ES 23mm	0	7	42.5	1	78	0	0	1	1	300	20	102	82	üLT	0	0	0	0	16.2	28	144	3.9	na	na	0.85	1.6	na	na	372	74	na	32.3	240	200	Dissektion Iliaca ext. Li.+Iliaca com.	20x30mm Ballon	0	316	37	70	320	184	0	1	0	0
2	0	79	ES 23mm	0	3	45	6	111	0	0	0	1	na	na	118	6	üLT	0	1	0	0	13.6	41	142	4.3	na	na	1.46	0.55	na	na	29	na	118	18.2	160	200	keine	20x30mm Ballon	0	na	na	79	240	124	0	0	0	1
3	0	84	CV 26mm	0	6	≥55	4	55	0	0	0	0	na	na	88	na	Steiltyp	na	0	0	1	11.6	17	133	3.6	na	na	0.91	2.76	2.31	17.4	26	10	62	14.6	90	na	keine	23-Z-MED	0	na	na	na	na	na	na	na	na	na
4	1	77	CV 29mm	0	1	≥55	1	77	0	0	0	0	196	na	82	78	Steiltyp	Linkstyp	0	0	0	14.7	18	137	4.3	na	na	0.99	1.39	3.24	13.6	150	na	133	15.3	160	na	keine	23-Z-MED	0	173	27	98	na	160	0	1	0	0
5	0	85	CV 26mm	0	6	≥55	6	na	na	na	na	na	na	na	na	na	na	na	1	0	0	13.5	30	142	3.7	847.1	na	0.93	1.33	na	na	88	48	117	9	90	na	keine	23-II-Z-Med	0	213	38	116	na	130	0	1	0	0
6	1	85	ES 23mm	0	7	≥55	1	51	0	1	0	0	na	na	160	0	Linkstyp	üLT	1	0	0	11.3	25	144	4.6	5404	na	1.14	1.6	na	na	54	21	74	8.7	200		s. Besonderheiten	30x20mm	23x40mm	242	35	45	220	160	0	0	1	1
7	1	82	ESXT 26mm	0	3	42.5	4	58	0	0	0	0	na	na	120	na	Linkstyp	na	0	0	1	10.8	na	138	4.3	na	na	0.9	na	na	na	154	12	80	9.8	100	200	keine	1	1	192	17	na	na	na	na	na	na	na
8	0	79	ES 26mm	0	6	35	0	87	0	0	0	0	114	na	108	na	Indifferenztyp	na	0	0	0	11.1	45	145	3.6	5454	na	0.76	4.41	2.41	12.3	35	20	53	8.8	100	200	keine	0	0	na	na	na	na	na	na	na	na	na
9	1	82	ESXT 26mm	0	18	32.5	1	97	0	1	0	1	170	na	130	62	üLT	Indifferenztyp	1	0	0	11.8	22	123	4.8	na	na	1.28	0.77	2.27	15.6	119	na	45	9.6	60	180	KF nach Rapid Pacing	20x40mm	0	81	23	85	na	192		1	0	0
10	1	81	ES 26mm	0	14	50	1	41	0	1	1	0	384	na	130	na	Rechtstyp	na	0	1	0	10.8	46	139	4.8	3905	na	2.66	0.25	2.85	16.4	154	13	na	na	na	na	na	na	na	702	46	na	na	na	na	na	na	na
11	0	86	ES 23mm	0	9	≥55	6	48	0	0	1	0	202	-42	106	24	Linkstyp	üLT	0	0	0	11.3	20	140	4.2	5546	na	1.28	5.87	2.45	17	54	16	na	4.22	na	na	AV-Block, Hämatothorax, Rethorakotomie	na	na	344	25	61	160	130	0	1	0	1
12	0	88	ES XT 23mm	0	5	60	1	36	0	1	0	0	100	60	156	-6	Linkstyp	Steiltyp	0	0	0	7.5	49	140	5.6	2458	na	2	0.09	1.91	10.7	65	na	65	14.58	120	200	Hypotonie, kurzzeitige mech. Reanimation	20er Ballon	0	83	47	57	160	150	0	0	1	0
13	1	81	CV31 mm	0	3	45	1	105	1	0	0	0	200	20	142	8	Linkstyp	0	1	0	0	12.9	39	136	4.7	na	na	2.07	1.28	na	na	36	15	112	15.55	90	180	(2x Vordehnung)+1.Klappe disloziert, weil Pacer nicht mehr überleitet	Z-MedII 25x40mm	0	32	10	70	220	150	0	1	0	0
14	0	85	ES XT 23mm	0	12	≥55	4	75	0	0	0	0	na	na	96	38	Linkstyp	üLT	0	0	1	12.2	14	142	3.9	na	na	0.71	0.6	2.81	14.1	49	na	63	10.68	160	na	na	20X40	0	na	na	98	200	134	0	0	0	1
15	0	98	ES XT 23mm	0	1	≥55	1	76	0	0	0	0	134	10	88	36	Steiltyp	Linkstyp	1	0	0	12.2	16	142	4.2	3712	na	1	0.76	2.91	12.4	83	28	55	14.5	95	180	na	20x40	0	111	28	75	144	124	0	0	0	0
16	1	83	ES XT29mm	0	8	70	2	66	0	0	1	0	206	na	84	62	Steiltyp	0	0	0	0	12.5	19	138	3.8	na	na	0.67	0.18	3.15	13.9	42	20	49	26.85	120	180	na	4,0x26mm	0	117	8	56	na	146	0	1	0	0
17	1	86	ES XT29mm	0	8	60	4	61	0	0	0	0	na	na	82	78	Indifferenztyp	üLT	0	0	1	11.4	21	134	4.1	na	na	1.05	1.4	1.86	14.2	21	na	38	10.6	100	180	na	4,0x26mm	1	20	na	57	na	160	0	1	0	0
18	1	75	ESXT29mm	0	1	≥55	1	64	0	0	0	1	190	na	118	10	üLT	0	0	0	0	14	15	139	4.1	na	na	0.99	0.56	3.38	11.5	103	na	51	13.68	120	180	na	40x25	1	145	na	46	na	128	0	0	0	1
19	1	82	ES XT 26mm	0	6	40	6	56	0	0	1	1	230	4	98	54	üLT	Indifferenztyp	0	0	0	13.5	10	145	2.9	na	na	0.97	0.42	2.26	14.7	35	na	47	17.17	120	180	na	40x23	0	na	na	41	234	152	0	1	0	0
20	0	85	ES XT23mm	0	4	32.5	6	94	0	0	0	0	98	68	102	6	Linkstyp	Linkstyp	0	0	0	12.8	28	137	3.8	na	na	1.12	0.31	2.53	17.7	25	na	64	11.8	60	200	mech. Reanimation nach Sprengung Klappe	40x20	0	40	na	88	166	108	0	0	0	0
21	0	87	CV 26mm	0	4	47	1	88	0	0	na	0	na	na	90	58	Linkstyp	0	0	0	1	11	18	139	4	na	na	0.96	1.1	1.95	12.6	36	na	56	15	95	180	keine	40x20	0	93	na	64	202	148	1	1	0	0
22	0	86	ES XT26 mm	0	3	50	1	66	0	0	0	1	180	110	122	48	üLT	0	0	0	0	13.4	20	141	3.9	na	365.3	0.92	0.1	2.82	11.2	108	55	129	36.25	220	na	Dissektion A.iliaca re.	20x40	1	147	na	67	290	170	1	0	0	0
23	0	88	CV 29mm	0	4	≥55	1	63	0	0	0	0	172	164	92	14	Indifferenztyp	Linkstyp	0	0	0	13.1	na	140	4	na	288	0.86	0.59	na	na	121	na	39	11.45	90	180	keine	40x23	0	87	na	85	336	106	0	0	0	0
24	0	78	ES XT 23mm	0	1	62	6	63	0	0	0	1	204	-4	114	10	üLT	0	0	0	0	10.4	58	137	3.4	na	1431.5	1.65	0.11	1.92	10.7	15	na	101	22.5	150	180	Verlegung LCA Ostium	40x20	1	61	na	72	200	124	0	0	0	1
25	0	82	ES XT 26mm	0	8	≥55	1	87	0	0	1	0	260	na	100	na	Linkstyp	na	0	0	0	14.1	70	143	3.7	na	na	3.33	0.68	2.77	14.1	102	na	57	9.5	68	200	keine	40x23	1	47	na	na	na	na	na	na	na	na
26	1	70	ES XT 29mm	0	3	7.5	1	96	0	1	0	1	180	na	168	na	üLT	na	0	0	0	13	16	128	3.8	na	na	0.88	2.01	2.15	15.8	34	na	na	14.8	80	180	keine	40x23	1	36	na	na	na	na	na	na	na	na
27	0	83	SJM Port 25	0	18	≥55	4	70	0	0	1	0	200	na	82	40	Linkstyp	0	0	0	0	12.7	18	138	4.4	na	na	0.84	0.6	na	na	67	na	120	27	375	180	Inflation eines 10 x 60 mm PTA-Ballons re Leistenarterie	40x20	0	167	na	83	188	122	0	1	0	0
28	0	77	SJM Port 25	0	1	≥55	1	38	0	1	0	0	na	na	152	na	Linkstyp	na	0	0	1	10.7	23	137	3.9	na	na	0.76	0.46	2.57	14.5	28	na	137	20	200	180	Stenteinlage Leistenarterie	40x22	1	63	na	na	na	na	na	na	na	na
29	0	78	SJM Port 25	0	4	55	1	53	0	0	1	0	228	na	86	na	Linkstyp	0	0	0	0	11.5	140	140	4.4	na	na	1.28	0.06	2.65	11.9	68	na	66	20.43	205	180	keine	40x20	0	na	na	60	na	na	1	1	0	0
30	1	82	ES XT 29mm	0	2	46	1	82	0	1	0	1	196	84	na	60	üLT	0	0	0	0	9.8	22	136	4	na	na	1.15	0.02	2.67	11.9	na	na	134	20.7	220	180	PCI Hauptstamm bei höhergradiger Stenosierung durch Kalkverschiebung, Stenose+KM-Austritt re A.femoralis, Ballondil.	40x25	2	194	na	72	280	200	0	1	0	0
31	1	88	ES XT 29mm	0	4	20	1	60	0	1	1	0	240	na	150	60	Linkstyp	üLT	0	0	0	14.1	na	138	4.2	na	678	2.13	0.54	na	na	209	195	53	10.7	50	180	kurzzeitige Reanimation unter AV-Block III	40x25	0	148	na	56	na	210	0	1	0	0
32	1	89	ES 3 29mm	0	5	60	1	76	0	0	1	0	240	16	68	74	Linkstyp	0	0	0	0	15.8	na	139	4	na	na	1	0.54	na	na	79	na	na	19.82	185	200	kleine Dissektion in der A. iliaca externa rechts	40x26	0	142	na	91	256	142	nein	1	0	0
33	0	86	ES 3 26mm	0	9	55	1	86	0	0	0	0	200	-34	110	38	Linkstyp	üLT	0	0	0	11	na	145	4.1	na	2087.5	1.73	1.5	na	na	36	na	50	9.45	120	180	keine	40x23	1	52	na	76	166	148	nein	1	0	0
34	1	90	ES 3 29mm	0	0	45	1	45	0	0	1	0	242	na	96	na	Linkstyp	na	1	0	0	9.1	80	135	3.9	na	1646.4	2.8	0.55	na	na	23	9	74	13.6	150	180	keine	40x23	0	99	na	na	na	na	1	na	na	na
35	0	77	ES 3 29mm	0	1	55	1	106	0	0		na	na	na	78	30	Indifferenztyp	üLT	0	0	0	na	na	na	na	na	235.5	na	na	na	na	na	na	102	11.5	215	200	keine	40x23	0	na	na	58	276	108	ja, interm	0	0	1
36	0	82	Direct Flow 25mm	0	12	>55	4	58	0	0	1	0	258	na	102	4	Indifferenztyp	0	1	0	0	11.3	47	139	4.1	na	na	1.53	0.63	2.4	15.3	75	16	79	16.87	140	180	keine	40x22	0	63	na	58	na	106	0	0	0	0
37	0	86	Direct Flow 25mm	0	2	≥55	1	77	0	1	0	1	176	26	132	-2	üLT	0	1	0	0	13.9	16	146	3.6	na	na	0.69	1.39	3.17	8.6	31	22	98	23.2	190	180	keine	40x22	0	130	na	92	202	130	0	0	1	1
38	0	84	ES 3 23mm	0	7	≥55	1	81	0	0	0	0	200	70	118	-4	Steiltyp	üLT	0	0	0	11.5	10	140	4.6	na	na	0.93	1.02	2.61	11	100	15	59	21.4	120	180	keine	40x20	1	145	na	86	306	114	0	0	0	1
39	0	79	Es 3 29mm	0	7	55	1	95	0	0	na	0	na	na	105	15	Linkstyp	üLT	1	0	0	14.4	28	146	4.1	na	na	1.27	1.7	2.73	11.4	85	na	102	16.28	150	180	AnulusFistel	40x23	1	166	na	32	230	120	0	0	0	1
40	0	66	ES 3 29mm	0	8	≥55	1	77	0	0	0	0	182	na	108	58	Linkstyp	0	0	0	0	10.3	41	137	3.8	na	90	2.09	3	2.12	9.3	190	95	105	14.4	200	210	PTA A.femoralis bei Stenose	40x25	0	100	na	92	na	166	0	1	0	0
41	0	71	ES 3 26mm	0	5	≥55	7	81	0	0	0	0	na	na	100	84	Indifferenztyp	üLT	1	0	0	9.6	21	137	3.2	na	na	1.08	5.18	2.69	11.8	65	na	56	10.6	110	200	schwere AI nach Vordehnung und mech. Reanimation, Platzen mehrerer Ballons bei stark verkalkter Klappe	40x23	1	119	na	73	na	174	0	0	0	1
42	0	85	ES 3 23mm	0	12	60	1	74	0	0	0	0	170	60	78	54	Indifferenztyp	0	0	0	0	11.9	20	142	4.3	na	295	0.77	0.93	2.4	12.5	37	na	46	10.3	120	200	keine	40x20	1	53	na	78	230	132	0	1	0	0
43	1	81	ES 3 26mm	0	11	≥55	2	53	0	0	0	0	140	38	88	62	Steiltyp	0	0	0	0	13.1	25	139	4.8	na	na	1.4	1.85	3.28	11.3	74	na	71	8.9	200	180	keine	40x23	1	73	na	61	178	150	0	1	0	0
44	0	89	ES 3 26mm	0	1	≥55	1	63	0	0	0	0	166	na	100	na	Steiltyp		0	1	0	13.3	na	139	3.9	na	235.7	1.02	2.26	na	na	58	na	68	17	130	180	keine	40x23	0	273	31	na	na	na	na	na	na	na
45	1	80	ES 3 26mm	0	6	≥55	1	61	0	0	0	0	192	72	98	66	Linkstyp	üLT	0	0	0	11.5	28	138	4.6	na	na	1.08	0.48	3.28	14.1	34	na	58	10	140	200	keine	40x23	1	101	na	83	264	164	0	1	0	0
46	1	77	ES 3 26mm	0	6	30	1	74	0	1	0	0	182	na	148	16	Steiltyp	üLT	1	0	0	9.7	12	135	3.6	na	na	0.76	0.66	na	na	16	na	45	6.7	170	200	keine	40x23	1	16	na	38	na	164	0	0	1	0
47	1	74	ES 3 29mm	0	1	40	1	68	0	0	0	0	194	na	88	92	Steiltyp	Linkstyp	0	0	0	14.6	27	143	3.7	na	na	1.98	na	3.17	12.9	80	na	124	18.8	200	180	PTA und Impl. Gecoverter Stent A. femoralis	40x25	0	87	na	50	na	180	0	1	0	0
48	0	80	ES 3 23mm	0	5	50	1	74	0	0	na	1	na	na	150	-14	üLT	0	0	1	0	13.8	27	146	3.3	na	na	1.82	1.31	1.97	13.3	56	14	41	7.45	160	180	keine	40x20	1	34	na	39	na	136	0	0	1	1
49	1	87	ES 26mm	0	2	37.5	1	69	0	1	1	1	230	na	148	6	üLT	0	1	0	0	13.8	37	140	3.8	na	2061	1.11	5.37	1.93	10.9	331	na	39	7.07	120	200	keine	40x23	1	84	na	65	na	154	0	0	1	1
50	0	81	ES 3 23mm	0	9	≥55	4	62	0	0	na	0	na	na	100	10	Indifferenztyp	Rechtstyp	0	0	1	11.9	31	142	3.8	na	na	1.49	2.07	2.66	12.3	58	na	62	11.1	200	200	keine	40x20	1	82	na	51	na	110	0	0	0	0
51	1	78	Es 3 29mm	0	8	≥55	4	63	0	1	na	1	na	na	154	2	üLT	0	0	0	1	15.9	14	143	4.5	na	na	1.08	0.62	2.92	13.6	130	29	39	7.08	140	200	keine	40x25	1	86	na	76	na	156	0	0	1	1
52	1	89	ES 3 26mm	0	5	42.5	1	69	0	0	1	0	376	54	124	60	Indifferenztyp	Steiltyp	0	1	0	10.8	21	143	3	na	na	0.81	0.05	2.43	10.7	62	21	52	7	130	200	keine	40x26	1	74	na	79	322	164	0	1	0	0
53	0	84	ES 3 26mm	0	4	≥55	1	55	0	0	0	0	186	na	84	60	Linkstyp	0	0	0	0	12	15	146	3	na	na	1.21	3.33	2.15	12.8	52	na	32	6.57	120	180	keine	40x23	0	77	na	34	na	144	0	1	0	0
54	1	87	ES 3 29mm	0	4	35	1	84	0	0	na	1	na	na	na	na	üLT	0	1	0	0	14.9	23	140	3.7	na	1367.1	1.22	1.21	na	na	62	na	58	8.4	140	180	keine	40x26	1	66	na	60	na	128	0	0	0	1
55	0	78	ES 3 29mm	0	4	55	1	64	0	0	na	na	na	na	92	na	üLT	na	0	0	1	9.8	49	138	4.6	na	na	1.63	1.13	1.87	11.2	36	na	102	20.3	160	200	keine	na	1	246	14	60	na	na	1	na	na	na
56	0	84	ES 3 26mm	0	9	65	4	71	0	0	na	na	na	na	80	80	Indifferenztyp	Linkstyp	0	0	1	11.7	14	140	4.2	na	na	0.85	1.47	2.82	13.2	71	29	73	13.37	100	180	keine	40x23	0	91	na	51	na	160	0	1	0	0
57	0	85	ES 3 23mm	0	7	≥55	4	67	0	0	0	0	188		80		Linkstyp		1	0	0	11.4	32	138	5.2	na	na	1.51	0.5	3.1	10.5	122	na	na	14	140	180	keine	40x20	1	126	na	na	na	na	na	na	na	na
58	1	77	ES 3 26mm	0	8	≥55	1	58	0	0	0	0	186	62	90	42	Indifferenztyp	0	0	0	0	14	33	140	4.1	na	na	0.99	0.74	2.87	11	80	na	65	23.5	190	200	keine	na	0	123	na	79	248	132	0	1	0	0
59	0	82	ES 3 26mm	0	1	≥55	4	52	0	0	na	0	na	na	96	86	Indifferenztyp	üLT	0	0	1	14.8	25	141	3.9	na	na	1.21	1.64	2.26	16.3	103	na	58	11	150	200	keine	na	1	182	33	71	na	182	0	0	0	1
60	0	88	SJM Port 25	0	1	47.5	1	49	0	0	na	1	na	na	86	16	üLT	0	0	0	1	9.1	34	144	4.6	na	na	1.23	0.28	2.21	8.2	42	26	50	10.55	150	180	Drucklosigkeit bei PEA bei Einleitung	40x20	1	117	na	65	na	102	0	0	0	1
61	1	80	Direct Flow 27mm	0	2	60	2	66	0	1	0	1	162	-16	120	28	üLT	üRT	0	0	0	13.4	na	142	4.3	na	na	0.96	0.08	2.83	11	66	na	177	42.42	160	180	keine	40x23	1	84	na	69	146	92	0	1	0	0
62	0	85	ES 3 23mm	0	2	≥55	1	48	0	0	0	0	180	36	100	6	Indifferenztyp	Steiltyp	0	1	0	13.1	48	141	5	na	na	1.67	2.7	1.47	16.2	81	na	na	6.9	120	200	keine	40x23	1	79	na	60	216	134	0	0	0	0
63	0	83	ES 3 26mm	0	7	42.5	4	86	0	0	na	0	na	na	92	24	ÜRT	üRT	0	0	1	11.4	28	146	3.6	na	3971.9	0.85	0.57	2.04	11.5	120	na	41	7.35	160	180	keine	na	1	146	na	40	na	116	0	0	0	0
64	0	85	ES 3 23mm	0	1	70	1	63	0	1	1	1	205	na	132	na	üLT	na	0	0	0	12.2	19	138	4	na	na	1.01	0.98	2.61	12.4	76	na	52	9.43	200	200	kurzzeitige mech. Reanimation bei Hypotonie	40x20	1	138	na	61	124	106	1	na	na	na
65	0	75	ES 23mm	0	na	≥55	na	107	0	0	na	0	na	na	90	2	Indifferenzytp	0	0	0	1	11.4	na	140	4	na	na	0.76	0.05	3.64	17.7	27	19	na	14.5	100	200	keine	0	0	444	18	93	na	92	0	0	0	0
66	0	86	ES 23mm	0	na	≥55	na	62	0	0	0	0	158	20	94	20	Linkstyp	0	0	0	0	10.2	na	143	4.4	na	na	1.12	0.01	4.48	22.1	57	46	371	61.4	570	200	Dissektion der Beckengefäße mit chirurgischer Revision	0	0	43	18	65	178	114	0	0	0	0
67	0	83	ES 23mm	0	na	≥55	na	98	0	0	1	0	220	na	88	12	Indifferenztyp	0				11.9	19	146	4.1	na	na	0.93	0.14	3.31	18	74	na	71	12.6	180	200	keine	0	0	41	10	121	na	100	0	0	0	0
68	0			1	na	na	na	na	na	na	na	na	na	na	na	na	na	na	na	na	na	na	na	na	na	na	na	na	na	na	na	na	na	na	na	na	na	na	na	na	na	na	na	na	na	na	na	na	na
69	0	80	ES 23mm	0	na	≥55	na	105	0	0	na	0	na	na	82	30	Steiltyp	Indifferenztyp	0	0	1	9.1	42	141	4.2	na	na	1.42	1.19	3.23	12.4	29	19	103	18	130	200	keine	0	0	32	13	90	na	112	0	0	0	0
70	0	87	ES 23mm	0	na	≥55	na	69	0	0	0	0	190	20	82	14	Linkstyp	0	0	0	0	14.1	19	139	3.8	na	na	1.26	1.2	na	na	102	14	92	17	180	200	keine	0	0	71	12	69	210	96	0	0	0	0
71	0	75	ES 23mm	0	na	≥55	na	64	0	0	na	0	na	na	86	8	Rechtstyp	Indifferenztyp	0	0	1	9.6	32	143	3.7	na	na	1.18	2.52	na	na	na	na	na	na	na	na	na	na	na	na	na	57	na	94	0	0	0	0
72	0	89	ES 23mm	0	na	60	na	58	0	0	0	0	166	-42	86	20	Linkstyp	0	0	0	0	10.1	26	142	4.4	na	na	1.06	0.46	2.98	15.2	45	10	na	22.2	370	200	Perforation der Iliaca externa rechts	0	0	749	104	51	124	106	0	0	0	0
73	0	76	ES 26mm	0	na	42.5	na	65	0	0	0	0	124	54	98	2	Indifferenzytp	0	1	0	0	9.9	49	137	4.7	na	na	1.22	0.12	2.8	15.7	na	na	79	21.3	160	200	keine	0	0	36	10	57	178	100	0	0	0	0
74	0	82	ES 23mm	0	na	≥55	na	56	0	0	na	0	na	na	76	22	Steiltyp	Indifferenztyp	0	0	1	10.9	20	139	3.8	1566	na	1.04	1.13	2.23	13.8	66	na	na	10.6	100	200	keine	0	0	63	6	56	na	98	0	0	0	0
75	1	89	ES 26mm	0	na	42.5	na	81	0	1	0	1	154		150		üLT		0	0	0	12.3	50	141	3.5	7037	na	1.28	0.09	3.24	15.2	105	15	na	12.6	120	na	na	na	na	82	22	91	164	120	0	0	1	1
76	0	85	ES 23mm	0	na	40	na	65	0	0	0	0	180	-20	106	0	Linkstyp	0	0	0	0	9.3	na	143	2.9	na	na	1.07	0.14	3.59	11.6	76	14	34	9.4	80	210	keine	0	0	na	na	65	160	106	0	0	0	0
77	1	88	ES 23mm	0	na	≥55	na	87	0	0	0	0	148	-30	94	0	Steiltyp	Indifferenztyp	0	0	0	12.9	na	140	3.5	961.8	na	1.45	0.93	3.42	14.4	95	15	63	9.7	100	220	keine	0	0	62	na	80	118	94	0	0	0	0
78	0	81	ES 26mm	0	na	na	na	89	0	0	na	0	na	na	70	4	Steiltyp	0	0	0	0	11.6	15	140	3.3	na	na	0.83	0.73	2.82	16.7	31	19	233	25.9	245	200	keine	0	0	49	25	78	na	74	0	0	0	0
79	1	79	CV 29mm	0	na	na	na	84	0	0	0	0	na	na	120	-8	Linkstyp	0	0	0	0	10.8	63	140	3.5	na	na	1.39	0.99	3.51	17.9	63	na	97	23.2	240	na	keine	0	0	100	25	83	na	112	0	0	0	0
80	0	81	CV 26mm	0	na	≥55	na	71	0	0	na	0	na	na	na	na	Linkstyp	0	0	0	1	10.8	12	138	3.3	na	na	0.57	na	na	na	na	na	61	10.8	110	na	keine	0	0	85	21	81	na	120	0	na	0	0
81	0	88	ES 23mm	0	na	≥55	na	76	0	0	1	0	240	na	90	60	Linkstyp	0	1	0	0	11.2	26	135	4	na	na	1.37	0.42	3.1	14.6	112	25	64	10	100	180	keine	0	0	154	18	79	na	150	0	1	0	0
82	0	87	ES 26mm	0	na	na	na	71	1	0	0	0	160	na	160	20	üLT	Linkstyp	1	0	0	8.9	38	na	na	na	na	0.94	0.02	4.74	32.6	120	na	39	1	140	180	keine	0	0	552	119	77	na	140	0	1	0	0
83	0	87	ES 23mm	0	na	na	na	68	0	0	0	0	na	na	72		Linkstyp		0	0	0	9.7	na	132	4.3	na	na	2.31	na	na	na	19	na	72	11.3	80	180	keine	0	0	na	na	na	na	na	na	na	na	na
84	1	88	ES 26mm	0	na	≥55	na	68	0	0	0	na	na	na	na	na	Linkstyp	0	0	0	0	10.6	na	140	4.4	8070	na	1.37	4.85	3.2	10.6	58	na	45	8.5	120	200	keine	0	0	54	18	66	na	104	0	0	0	0
85	0	82	ES 23mm	0	na	na	na	71	0	1	0	0	na	na	94	16	üRT	0	0	0	1	10.7	24	140	3.5	12333	na	0.97	0.65	na	na	14	5	90	11	140	200	keine	0	0	25	9	67	na	110	0	0	1	0
86	1	90	CV 29mm	0	na	na	na	90	0	0	0	na	na	na	na	na	Linkstyp	na	0	0	1	11.3	45	141	4.6	na	na	1.37	1.65	3.02	12.9	39	12	na	na	na	na	na	na	na	359	47	na	na	na	na	na	na	na
87	0	84	CV 26mm	0	na	na	na	78	0	0	0	0	170	32	78	20	Indifferenztyp	Steiltyp	0	0	0	11.8	18	133	4	na	na	0.87	0.89	3.57	13.7	31	6	134	50.2	260	na	periphere Gefäßprobleme, Dissektion im Zugangsweg	0	0	615	76	98	202	98	0	0	0	0
88	1	80	CV29mm	0	na	40	na	61	0	0	0	0	112	68	112	68	Indifferenztyp	Linkstyp	0	0	0	14.4	26	139	4.1	2159	na	1.47	2.22	2.56	13.5	na	na	71	29	90	na	keine	0	0	na	na	73	180	180	0	1	0	0
89	0	81	CV 26mm	0	na	40	na	79	1	0	1	0	320	-120	150	4	Steiltyp	0	0	0	0	12.8	30	134	4.6	3352	na	1.18	1.1	3.08	16	65	na	64	11	105	na	keine	0	0	73	9	65	200	154	0	1	0	0
90	0	86	CV 26mm	0	na	≥55	na	80	0	0	0	0	na	na	88	52	Steiltyp	üLT	0	0	1	12.1	na	134	3.9	na	na	0.92	0.21	2.56	21.4	547	17	47	11	170	0	keine	0	0	149	34	59	na	140	0	0	0	1
91	0	89	ES 23mm	0	na	na	na	97	0	1	0	0	na	na	122	18	Indifferenztyp	üLT	0	0	1	11.5	29	133	4.5	1599	na	0.96	na	na	na	na	na	77	9.7	130	200	keine	0	0	32	12	80	na	140	0	0	1	0
92	1	83	ES 23mm	0	na	na	na	87	1	0	1	0	220	14	156	0	üLT	Indifferenztyp	0	0	0	14.8	na	144	4.5	34535	na	1.29	1.99	2.62	13.9	137	24	54	10.7	100	200	keine	1	0			66	234	156	0	1	0	0
93	0	82	ES 26mm	0	na	≥55	na	76	0	0	0	0	176	-56	74	34	Linkstyp	0	0	0	0	14.1	17	141	3.3	2343	na	0.78	0.32	3.59	15.8	51	10	152	31	210	200	keine	0	0	175	19	73	120	108	0	0	0	0
94	0	81	ES 23mm	1	na	na	na	na	na	na	na	na	na	na	na	na	na	na	na	na	na	na	na	na	na	na	na	na	na	na	na	na	na	na	na	na	na	na	na	na	na	na	na	na	na	na	na	na	na
95	1	85	CV 29mm	0	na	≥55	na	72	0	0	0	0	160	20	102	6	Linkstyp	0	0	0	0	13.1	na	137	4.5	2323	na	1.86	2.5	3.63	13.1	191	18	na	na	na	na	na	na	na	98	16	70	180	108	0	0	0	0
96	0	85	CV 29mm	0	na	25-30	na	56	1	0	0	0	na	na	100	70	Linkstyp	0	0	0	0	11.5	29	142	3.6	4872	0	1.16	4.36	na	na	72	16	na	na	na	na	na	na	na	281	18	54	196	170	0	0	0	0
97	0	77	CV 29mm	0	na	45-50	na	74	0	0	0	0	130	na	108	4	Linkstyp	0	0	0	0	11.3	30	147	5.2	n	na	0.99	0.02	2.33	15.2	76	31	100	31	120	200	keine	0	0	202	23	104	na	112	0	0	0	0
98	0	86	CV 29mm	0	na	15	na	74	0	0	0	0	140	0	100	0	Linkstyp	0	0	0	0	9.1	54	136	3.8	38919	na	0.98	6.44	2.32	13.9	32	30	75	18	170	180	keine	0	0	49	8	106	140	100	0	0	0	0
99	1	78	CV 29mm	0	na	60	na	56	0	1	na	na	na	na	na	na	üLT	0	0	0	0	9.8	16	141	3.9	738.8	na	0.92	0.09	2.84	19.8	34	11	292	67	580	200	Verschluss A. fem. comm.	0	1	482	19	63	220	140	0	0	1	1
100	1	80	ES 26mm	0	na	25	na	64	0	0	0	0	180	na	82	28	Indifferenztyp	0	0	0	0	15.2	30	142	4.3	na	na	1.32	0.63	3.83	12.7	82	12	93	9	230	na	keine	0	0	159	11	64	na	110	0	0	0	0
101	1	78	ES 26mm	5	na	≥55	na	72	0	1	na	1	na	na	146	0	üLT	0	na	na	na	11.5	5.2	143	5	na	na	1.99	0.08	3.8	18.6	89	12	53	9.7	85	180	keine	1	0	na	na	72	162	146	0	0	0	1
102	0	84	ES 23mm	0	na	≥55	na	82	0	1	0	0	154	20	132	28	Indifferenztyp	0	0	0	0	13.5	18	141	3.4	1371	na	0.62	6	3.36	15.2	54	na	66	11	210	200	keine	1	0	na	na	65	174	166	0	0	1	0
103	0	79	CV 26mm	0	na	na	na	107	0	0	0	0	na	na	92	34	Steiltyp	Indifferenztyp	0	0	1	10.2	22	147	3.4	na	na	0.88	na	na	na	53	15	138	30.8	240	na	keine	0	0	78	19	104	na	126	0	1	0	0
104	0	87	ES XT 23mm	0	na	47.5	na	62	0	0	0	0	142	na	124	-14	Steiltyp	Indifferenztyp	0	1	0	12.2	na	144	3.7	na	na	1	6.88	2.99	19.8	67	22	47	12.6	180	200	keine	0	0	77	17	70	na	110	0	0	0	0
105	0	83	ES XT 23mm	0	na	42.5	na	60	1	0	0	0	na	na	na	na	Indifferenztyp	Steiltyp	0	0	0	10.9	31	141	4.2	826	na	1.57	na	na	na	112	51	36	8.4	140	200	keine	0	0	95	21	71	180	152	0	1	0	0
106	1	84	ES 26mm	0	na	52.5	na	77	0	0	na	1	na	na	na	na	üLT	Linkstyp	0	0	1	11.2	na	140	3.9	na	na	0.77	na	na	na	na	na	66	19.3	100	na	keine	0	0	40	12	86	na	92	0	0	0	0
107	0	86	ES XT 23mm	0	na	≥55	na	62	0	0	0	0	na	na	na	na	Linkstyp	0	0	0	0	12.7	12	135	3.4	431.6	na	0.88	0.12	2.87	na	53	18	47	8.7	110	na	keine	0	1	52	14	62	184	118	0	0	0	0
108	1	90	ES XT 23mm	0	na	35-40	na	na	na	na	na	na	na	na	na	na	na	na	na	na	na	14.2	46	138	4.5	4380	na	1.61	na	na	na	na	na	71	23.4	80	240	keine	1	0	56	15	93	na	200	0	1	0	0
109	0	87	ES XT 26mm	0	na	≥55	na	91	0	0	0	0	na	na	108	-8	Linkstyp	0	0	0	1	12.5	31	135	4.3	na	na	0.95	2.79	na	na	60	12	56	10.8	40	200	keine	0	0	404	16	98	na	100	0	0	0	0
110	0	80	CV 29mm	0	na	≥55	na	55	0	0	0	0	190	na	na	na	Linkstyp	Indifferenztyp	0	0	0	13.5	14	137	5	na	na	0.7	0.72	3.46	13.9	62	na	56	16.4	190	200	keine	0	0	98	16	72	na	122	0	1	0	0
111	0	89	CV 26mm	0	na	≥55	na	80	0	0	0	0	178	-6	80	82	Indifferenztyp	Linkstyp	1	0	0	11.3	22	138	4.2	na	na	0.9	0.62	2.95	13.9	na	na	59	19.5	130	200	keine	0	1	na	na	78	172	162	0	1	0	0
112	0	81	CV 26mm	0	na	≥55	na	na	0	0	0	0	na	31	na	na	Linkstyp	0	1	0	0	8.1	na	135	4	na	na	1.09	na	na	na	na	na	51	8.5	130	200	keine	0	0	51	20	59	na	96	0	0	0	0
113	1		CV 29mm	2	na	na	na	na	na	na	na	na	na	na	na	na	na	na	na	na	na	na	na	na	na	na	na	na	na	na	na	na	na	na	na	na	na	na	na	na	na	na	na	na	na	na	na	na	na
114	1	80	ES XT 23mm	0	na	≥55	na		0	0	0	0	na	na	na	na	Linkstyp	0	0	0	0	12.7	35	136	4.1	629.8	na	1.06	1.25	3.23	13	206	na	110	28.1	280	na	keine	0	0	148	27	97	na	100	0	0	0	0
115	0	71	ES 26mm	0	na	≥55	na	99	0	0	0	0	132	na	108	na	Linkstyp	na	0	0	0	7.5	na	143	3.7	92620	na	1.05	0.22	2.06	14.5	33	8	108	18.5	na	180	keine	0	0	36	14	na	na	na	na	na	na	na
116	0	78	ES XT 23mm	0	na	≥55	na	70	0	0	0	1	176	-12	112	-26	üLT	0	0	0	0	9	16	140	4.2	na	na	0.86	1.31	na	na	na	na	81	20.2	140	200	keine	0	0	na	na	85	164	86	0	0	0	0
117	0	83	ES 23mm	0	na	45	na	57	1	0	0	0	198	na	152	na	Linksytp	na	0	0	0	11.4	na	143	4.2	1574	na	0.75	1.44	na	na	na	na	54	10	155	200	keine	1	0	na	na	na	na	na	na	na	na	na
118	0	80	ES 26mm	0	na	27.5	na	75	0	0	1	0	202	na	104	12	Linkstyp	0	0	0	0	14.3	18	141	4	na	na	0.96	na	na	na	na	na	63	12.4	120	200	keine	1	1	52	16	86	na	116	0	0	0	0
119	0	81	ES 23mm	0	na	≥55	na	74	0	0	0	1	170	-12	104	0	üLT	0	1	0	0	9.1	17	143	3.5	na	na	1.34	0.03	1.79	12	na	na	41	12.3	145	200	keine	1	0	39	13	86	158	104	0	0	0	0
120	0	84	ES XT 23 mm	0	na	50	na	87	0	0	0	0	na	na	100	na	Indifferenztyp	na	0	0	0	9.8	45	134	4.2	1411	na	1.08	0.01	3.56	15.8	68	11	72	18.3	95	200	keine	1	0	na	na	na	na	na	na	na	na	na
121	0	79	ES XT 23mm	1	na	na	na	na	na	na	na	na	na	na	na	na	na	na	na	na	na	na	na	na	na	na	na	na	na	na	na	na	na	na	na	na	na	na	na	na	na	na	na	na	na	na	na	na	na
122	0	83	CV 29mm	5	na	42.5	na	83	0	0	1	0	206	76	98	-4	Steiltyp	Indifferenztyp	0	0	0	13.1	24	139	4.2	na	na	0.72	0.69	3.1	na	31	9	60	14.3	180	na	keine	0	0	na	na	76	na	94	0	0	0	0
123	1	89	CV 29mm	0	na	37.5	na	53	1	0	na	0	na	na	182	4	Linkstyp	0	0	0	1	11.1	41	142	4.3	na	na	1.25	na	na	na	na	na	45	12.4	170	200	keine	0	1	108	15	56	na	186	0	1	0	0
124	0	83	ES XT 23mm	0	na	50	na	62	0	0	0	0	134	24	96	20	Indifferenztyp	0	0	0	0	12.5	20	142	3.6	na	na	1.03	na	2.77	14.7	43	na	na	18.1	180	180	keine	1	1	160	19	80	158	116	0	0	0	0
125	0	84	ES XT 23mm	0	na	42.5	na	53	0	0	na	0	na	na	104	na	Rechtstyp	na	na	na	na	12.5	24	138	4.3	na	na	0.71	0.93	2.29	14.7	na	na	54	10.6	120	200	keine	0	0	na	na	na	na	na	na	na	na	na
126	0	85	ES XT 23mm	0	na	42.5	na	94	0	0	na	0	na	na	90	14	Rechtstyp	Indifferenztyp	0	0	1	12.1	57	144	3.5	11807	na	1.67	na	1.62	11.6	na	na	57	8.9	160	200	keine	1	1	84	15	71	186	104	0	0	0	0
127	0	77	ES XT 26mm	0	na	≥55	na	63	0	0	0	0	186	-12	100	6	Linkstyp	0	0	0	0	12.8	21	139	4.5	na	na	1.05	0.19	3.49	17.8	na	na	51	7.3	100	200	keine	0	0	na	na	66	174	106	0	0	0	0
128	1	85	ES XT 23mm	0	na	35	na	99	0	0	0	0	180	-20	116	-12	Steiltyp	0	1	0	0	12.8		140	3.9	na	na	1.29	0.06	3.4	18.8	na	na	105	1	120	na	Perakute Dekompensation der Aortenklappenstenose und kadriogener Schock, transfemorale Implantation einer Herz-Lungen-Maschine	1	0	291	25	66	160	104	0	0	0	0
129	1	85	ES XT 26mm	1	na	na	na	na	na	na	na	na	na	na	na	na	na	na	na	na	na	na	na	na	na	na	na	na	na	na	na	na	na	na	na	na	na	na	na	na	na	na	na	na	na	na	na	na	na
130	1	84	ES XT 23mm	0	na	≥55	na	68	0	0	na	0	na	na	106	34	Rechtstyp	Linkstyp	0	0	1	11.3	24	146	4.2	na	na	1.18	0.01	4.92	19.6	23	10.3	138	20.1	80	200	keine	0	1	na	na	67	na	140	0	1	0	0
131	0	88	ES XT 26mm	0	na	≥55	na	100	0	0	1	0	200	-30	98	-8	Linkstyp	0	0	0	0	11.7	na	126	4.2	850.1	na	0.86	1.11	2.77	15.5	49	na	108	16	150	220	keine	1	0	na	na	95	170	90	0	0	0	0
132	1		na	1	na	na	na	na	na	na	na	na	na	na	na	na	na	na	na	na	na	na	na	na	na	na	na	na	na	na	na	na	na	na	na	na	na	na	na	na	na	na	na	na	na	na	na	na	na
133	1	71	ES XT 26mm	0	na	37.5	na	98	0	0	na	0	na	na	102	2	Rechtstyp	üRT	0	0	1	11.2	61	na	na	8048	na	2.11	na	na	na	77	9	107	15	80	200	keine	0	1	75	11	89	na	104	0	1	0	0
134	0	88	ES XT 26mm	0	na	≥55	na	95	0	0	0	0	102	90	84	18	Indifferenztyp	Linkstyp	1	0	0	10.9	17	na	na	na	na	0.81	na	na	na	29	18	69	13.2	80	200	keine	1	0	40	12	58	na	102	0	0	0	0
135	0	85	ES XT 23mm	0	na	≥55	na	68	0	0	0	0	190	na	98	na	Indifferenztyp	na	1	0	0	8.3	22	139	4.1	na	na	1.23	0.26	2.95	11.7	na	na	51	7.3	140	180	keine	1	0	70	11	na	na	na	na	na	na	na
136	0	78	ES XT 23mm	0	na	≥55	na	80	0	0	0	0	166	-6	78	24	Rechtstyp	Steiltyp	0	0	0	12.3	19	136	4.5	2552	na	1.26	na	na	na	na	na	51	13.1	120	200	keine	1	0	na	na	99	160	102	0	0	0	0
137	1	81	ES XT 26mm	0	na	30	na	69	0	0	0	1	170	na	144	na	üLT	na	0	0	0	11.6	29	na	na	na	na	1.03	na	na	na	94	10	42	8.2	105	200	keine	0	1	95	8	na	na	na	na	na	na	na
138	1	94	ES XT 26mm	0	na	30	na	74	1	0	0	0	192	90	130	4	Linkstyp	Steiltyp	0	0	0	12.6	20	na	na	4004	na	0.96	0.67	na	na	31	12	55	9	130	180	keine	1	1	307	19	60	282	134	0	1	0	0
139	0	83	ES XT 23mm	0	na	≥55	na	84	0	0	0	0	158	14	84	86	Linkstyp	Linkstyp	na	na	na	12.1	26	137	4.7	na	na	1.14	0.22	2.84	16.9	na	na	107	18.2	100	180	keine	0	1	125	13	na	na	na	na	na	na	na
140	0	78	ES XT 23mm	0	na	≥55	na	66	0	0	1	0	228	4	88	4	Linkstyp	Linkstyp	0	0	0	11.8	25	141	3.8	na	na	0.91	0.01	2.18	17.5	31	na	72	17.1	155	200	keine	0	0	45	8	76	232	92	0	0	0	0
141	0	86	ES XT 26mm	0	na	≥55	na	67	0	0	0	0	178	-2	78	14	Indifferenztyp	Linkstyp	0	0	0	12.4	21	145	3.6	na	na	1.34	0.57	3.29	14.7	59	na	68	10.5	100	180	keine	0	0	na	na	71	176	92	0	0	0	0
142	0	90	ES XT 23mm	0	na	≥55	na	54	0	0	0	0	172	na	86	na	Indifferenztyp	na	0	0	0	10.3	14	133	3.4	na	na	0.57	0.81	2.53	13.9	107	na	81	18.5	140	200	keine	0	0	125	12	na	na	na	na	na	na	na
143	0	74	ES XT 26mm	0	na	25	na	72	1	0	0	0	138	52	130	22	Indifferenztyp	Linkstyp	0	0	0	8.3	na	138	4.1	na	na	0.88	4.76	na	na	na	na	49	16.3	120	180	keine	1	1	148	23	73	190	152	0	1	0	0
144	0	83	ES XT 23mm	0	na	45	na	66	0	0	na	0	na	na	98	-4	Linkstyp	Linkstyp	0	1	0	11.5	18	141	3.9	na	na	0.82	na	na	na	45	12	43	9	100	200	keine	1	0	na	na	63	na	94	0	0	0	0
145	0	89	ES XT 23mm	0	na	47.5	na	96	0	0	na	0	na	na	72	30	Linkstyp	0	0	1	0	11.1	36	143	4.3	na	na	2.03	0.92	1.47	20.5	51	na	47	18.8	100	180	keine	0	0	55	10	95	na	102	0	0	0	0
146	1	na	na	3	na	na	na	na	na	na	na	na	na	na	na	na	na	na	na	na	na	na	na	na	na	na	na	na	na	na	na	na	na	na	na	na	na	na	na	na	na	na	na	na	na	na	na	na	na
147	0	80	ES XT 23mm	0	na	≥55	na	70	0	0	0	0	180	6	110	28	Indifferenztyp	Indifferenztyp	0	0	0	14.1	14	142	3.9	na	na	0.62	2.63	3.52	13	na	na	45	1	100	180	keine	1	0	51	9	54	186	138	0	0	1	0
148	0	84	ES XT 23mm	0	na	≥55	na	65	0	0	0	0	196	-14	84	44	Linkstyp	Linkstyp	0	0	0	10.2	23	142	4	na	na	0.68	0.03	3.07	14.3	43	19	49	9.2	100	200	keine	1	0	93	26	60	182	128	0	1	0	0
149	0		na	3	na	na	na	na	na	na	na	na	na	na	na	na	na	na	na	na	na	na	na	na	na	na	na	na	na	na	na	na	na	na	na	na	na	na	na	na	na	na	na	na	na	na	na	na	na
150	0	79	ES XT 23mm	0	na	≥55	na	51	0	0	1	0	226	-50	84	6	Linkstyp	Linkstyp	1	0	0	11	12	140	3.7	na	na	0.65	1.47	2.74	13.3	98	12	73	9.17	200	200	keine	1	0	121	15	58	176	90	0	0	0	0
151	0	83	ES XT 23mm	0	na	≥55	na	81	0	0	na	na	na	na	94	20	Linkstyp	Linkstyp	0	0	1	10.8	25	135	5.5	na	na	1.11	0.91	2.66	15.1	29	21	110	19	280	200	keine	0	1	62	20	83	na	114	0	0	0	0
152	0	80	ES XT 26mm	0	na	≥55	na	70	0	0	0	0	168	10	76	24	Linkstyp	0	0	0	0	12.9	17	143	4	na	na	0.76	0.27	3.57	13.9	na	na	58	11.5	140	200	keine	1	0	70	17	63	178	100	0	0	0	0
153	0	84	ES XT 23mm	0	na	≥55	na	101	0	0	0	0	152	8	78	14	Indifferenztyp	Linkstyp	0	0	0	13.2	15	143	3.2	na	na	0.94	0.58	2.46	14.5	35	20	55	10.2	100	180	keine	1	0	41	17	88	160	92	0	0	0	0
154	1	88	ES XT 23mm	0	na	≥55	na	65	0	0	0	0	160	-4	84	-8	Steiltyp	Indifferenztyp	0	0	0	13.7	15	144	4.1	na	na	1.04	0.07	3.39	15.4	34	na	77	13.2	200	200	keine	1	0	106	25	82	156	76	0	0	0	0
155	0		na	4	na	na	na	na	na	na	na	na	na	na	na	na	na	na	na	na	na	na	na	na	na	na	na	na	na	na	na	na	na	na	na	na	na	na	na	na	na	na	na	na	na	na	na	na	na
156	0	79	ES XT 23mm	0	na	≥55	na	65	0	0	0	0	156	na	88	na	Linkstyp	na	0	0	0	15.1	16	141	4.1	na	na	0.97	1.12	2.8	14.3	59	na	81	15.6	130	200	keine	1	0	78	19	na	na	na	na	na	na	na
157	1		na	3	na	na	na	na	na	na	na	na	na	na	na	na	na	na	na	na	na	na	na	na	na	na	na	na	na	na	na	na	na	na	na	na	na	na	na	na	na	na	na	na	na	na	na	na	na
158	0		na	1	na	na	na	na	na	na	na	na	na	na	na	na	na	na	na	na	na	na	na	na	na	na	na	na	na	na	na	na	na	na	na	na	na	na	na	na	na	na	na	na	na	na	na	na	na
159	0	76	ES XT 26mm	0	na	≥55	na	82	0	0	na	0	na	na	84	na	Indifferenz	na	0	0	1	12.1	na	140	3.7	2146	na	0.8	1.73	na	na	36	na	43	13.42	110	na	keine	0	0	37	13	na	na	na	na	na	na	na
160	0	79	ES XT 23mm	0	na	≥55	na	58	0	1	0	0	148	na	136	14	Indifferenz	na	1	0	0	11.6	25	139	4.5	na	na	0.83	0.01	3.37	18.2	36	na	55	9.5	100	na	keine	0	0	47	25	75	na	150	0	0	1	0
161	1	82	ES XT 26mm	0	na	47.5	na	108	0	0	na	1	na	na	114	na	üLT	na	0	0	1	11.2	26	140	3.9	na	na	1.26	2.21	2.59	16.2	40	na	62	12	120	na	keine	1	1	70	22	na	na	na	na	na	na	na
162	0	88	ES Xt 23mm	0	na	≥55	na	66	0	0	0	0	184	0	94	6	Linkstyp	Steiltyp	0	0	0	na	na	na	na	na	na	na	na	na	na	na	na	na	na	na	na	na	na	na	na	na	na	na	na	na	na	na	na
163	1	80	ES XT 23mm	0	na	≥55	na	58	0	0	0	0	172	na	88	na	Indifferenz	na	0	0	0	13.2	na	141	4.2	na	na	1.98	1.65	2.73	11.5	55	21	68	9.13	110	200	keine	1	0	109	20	na	na	na	na	na	na	na
164	0	88	ES XT 23mm	0	na	≥55	na	62	0	0	na	0	na	na	70	na	Steiltyp	na	0	0	1	10.8	na	133	4.4	na	na	1.87	na	na	na	81	21	42	11.37	130	200	keine	1	1	55	16	na	na	na	na	na	na	na
165	0	85	ES XT 23mm	0	na	≥55	na	64	0	0	0	0	174	na	104	na	Indifferenz	na	0	0	0	13.8	36	139	4.7	na	na	1.47	0.75	3.31	18.7	175	na	132	59.85	250	180	Notfall-Bypass-OP bei RCA-Verschluss	0	1	na	na	na	na	na	na	na	na	na
166	1	76	ES XT 23mm	0	na	45	na	71	0	1	na	0	na	na	124	4	überdrehter Rechtstyp	überdrehter Rechtstyp	0	0	1	14.7	24	138	4.1	na	na	0.96	2	3.07	11.9	46	na	47	8	130	180	keine	0	0	44	10	76	na	128	0	0	1	0
167	1	76	ES XT 26mm	0	na	40	na	102	0	0	1	1	200	-20	102	4	üLT	Steiltyp	0	0	0	9.3	15	134	3.2	na	na	1	0.47	3.4	14.4	34	na	65	15.37	130	180	keine	1	0	48	10	84	180	106	0	0	0	0
168	0	88	ES XT 26mm	0	na	40	na	60	0	0	na	0	na	na	98	16	Steiltyp	Indifferenz	0	0	1	15.4	31	140	3.8	na	na	1.33	1.03	3.06	16.2	52	<2	39	11	140	180	keine	1	0	53	15	51	na	118	0	0	0	0
169	1	81	ES XT 26mm	0	na	≥55	na	50	0	0	0	0	184	62	98	24	Indifferenz	Linkstyp	0	0	0	15.5	na	139	5.2	na	na	1.39	0.32	4.04	16.1	102	na	67	16	120	na	keine	0	1	134	36	61	246	122	0	1	0	0
170	0	83	ES XT 23mm	0	na	≥55	na	na	na	na	na	na	na	na	na	na	na	na	na	na	na	12.5	16	136	4.9	na	na	1.21	0.93	2.96	19.7	39	na	34	8	100	220	keine	1	1	74	38	78	na	88	0	0	0	0
171	1	85	ES XT 23mm	0	na	≥55	na	68	0	1	0	0	168	-2	122	4	Indifferenztyp	üLT	0	0	0	10.6	18	134	4.2	na	na	1.17	2.45	2.68	14.5	83	na	43	7.7	220	200	keine	1	0	133	22	67	166	126	0	0	1	0
172	0		na	1	na	na	na	na	na	na	na	na	na	na	na	na	na	na	na	na	na	na	na	na	na	na	na	na	na	na	na	na	na	na	na	na	na	na	na	na	na	na	na	na	na	na	na	na	na
173	1	91	ES XT26mm	0	na	≥55	na	65	0	1	na	1	na	na	136	-6	üLT	0	0	0	1	10.3	18	138	4.7	2651	na	1.18	0.03	3.62	22.8	na	na	64	24.38	140	180	periinterventioneller AVIII°	1	0	46	18	66	na	130	0	0	1	1
174	0	86	ES XT 23mm	0	na	≥55	na	71	0	0	0	0	188	na	102	12	Indifferenz	0	0	0	0	14.1	na	144	4.3	2065	na	1.05	1.47	na	na	38	na	47	10.85	120	na	keine	1	1	70	na	57	na	114	0	0	0	0
175	1		na	1	na	na	na	na	na	na	na	na	na	na	na	na	na	na	na	na	na	na	na	na	na	na	na	na	na	na	na	na	na	na	na	na	na	na	na	na	na	na	na	na	na	na	na	na	na
176	1	70	ES XT 26mm	0	na	35	na	110	0	1	0	0	na	na	120	na	Indifferenz	na	0	0	1	9.4	51	139	2.31	na	na	1.59	na	2.58	15.5	na	na	32	8	150	na	keine	1	1	na	na	na	na	na	na	na	na	na
177	1	89	ES XT 26mm	0	na	32.5	na	75	0	0	na	0	na	na	na	na	Linkstyp	Indifferenz	0	1	0	10.2	33	142	4	na	na	1.24	na	na	na	na	na	66	11	200	200	keine	1	1	na	na	49	na	100	0	0	0	0
178	0	88	CV 26mm	0	na	60	na	64	0	0	0	1	na	na	90	-4	üLT	Linkstyp	0	0	1	9.2	na	144	3.8	na	na	1.55	1.58	2.74	12.8	na	na	38	13.75	60	na	keine	0	0	43	na	54	na	86	0	0	0	0
179	0	83	CV 26mm	0	na	60	na	68	0	0	1	0	220	-20	na	na	Linkstyp	Indifferenz	1	0	0	14.3	na	143	4	na	na	0.92	0.47	3.47	14.2	41	na	60	21.17	90	na	keine	0	1	53	na	75	200	116	0	0	0	0
180	0	83	CV 31 mm	0	na	80	na	78	0	0	na	0	na	na	82	18	Indifferenz	0	0	0	1	10.7	28	144	3.8	na	na	0.93	1.74	1.73	14.4	42	na	76	11.4	80	na	keine	1	0	84	50	74	na	100	0	0	0	0
181	0	85	ES XT 23mm	0	na	≥55	na	65	0	0	0	0	190	na	104	-4	Steiltyp	0	0	0	0	10.5	44	146	3.8	na	na	1.41	0.46	2.99	10.3	154	15	82	10.6	100	180	prozedurale Ventrikelperforation mit Perikardtamponade	0	0	322	21	63	na	100	0	0	0	0
182	0	81	ES XT 23mm	0	na	60	na	77	0	0	1	0	202	na	88	8	Linkstyp	üLT	1	0	0	10.6	14	134	4	na	na	1.06	1.11	2.93	15.7	na	na	67	11.8	50	na	keine	1	0	53	na	77	na	96	0	0	0	0
183	0			1	na	na	na	na	na	na	na	na	na	na	na	na	na	na	na	na	na	na	na	na	na	na	na	na	na	na	na	na	na	na	na	na	na	na	na	na	na	na	na	na	na	na	na	na	na
184	0	90	ES XT 23mm	0	na	≥55	na	68	0	0	1	0	na	na	na	na	Indifferenz	0	0	0	0	11.9	23	139	3.9	na	na	1.11	0.95	2.74	11.6	170	26	51	11.9	120	180	keine	1	0	625	72	68	214	100	0	0	0	0
185	0	88	ES XT 23mm	0	na	60	na	91	0	0	0	0	180	na	84	na	Linkstyp	na	0	0	0	10.8	32	137	4.6	4036	na	1.01	1.11	na	na	25	13	36	9.28	105	180	keine	1	0	80	na	na	na	na	na	na	na	na
186	0	75	ES XT 23mm	0	na	60	na	94	0	0	0	0	170	na	94	6	linkstyp	Steiltyp	0	0	0	12.6	16	138	3.5	na	na	1.02	1.11	3.82	15.1	76	2	30	7.62	100	200	keine	1	0	106	na	59	na	100	0	0	0	0
187	0	85	ES XT 26mm	0	na	40	na	71	0	0	0	1	140	-2	110	-6	üLT	0	0	0	0	14.3	14	144	4	3736	na	0.83	na	na	na	74	na	72	20.6	90	na	keine	1	0	75	16	92	138	104	0	0	0	0
188	1	76	ES XT 26mm	0	na	≥55	na	83	0	0	0	0	158	66	96	10	Steiltyp	0	0	0	0	na	na	na	na	na	na	na	na	na	na	na	na	113	43	140	na	keine	1	1	na	na	70	224	106	0	0	0	0
189	1	75	ES XT 26mm	0	na	≥55	na	62	0	0	0	0	182	na	88	na	Indifferenz	na	0	0	0	11	26	141	4.1	855.1	na	1.22	0.57	2.9	11.8	52	na	53	9.98	250	na	keine	1	1	68	na	na	na	na	na	na	na	na
190	0	87	ES XT 23mm	0	na	≥55	na	61	0	0	1	0	248	-48	100	36	Linkstyp	0	0	0	0	12.2	18	147	4	933.5	na	0.94	0.22	3.19	15.1	62	na	45	24	160	na	keine	1	1	na	na	61	200	136	0	1	0	0
191	0	83	ES XT 26mm	0	na	≥55	na	78	0	0	1	0	252	na	102	0	linkstyp	0	1	0	0	8.3	na	143	2.9	na	na	1.31	1.03	na	na	76	na	45	15	100	na	keine	1	1	na	na	79	na	102	0	0	0	0
192	0	91	ES XT 26mm	0	na	na	na	111	1	0	0	0	178	32	136	8	üLT	0	0	0	0	13.2	15	143	4.1	na	na	0.9	na	2.79	15.1	na	na	46	9.9	60	180	keine	1	0	65	na	93	210	144	0	1	0	0
193	0	86	ES XT 26mm	0	na	≥55	na	92	0	0	1	1	212	-30	114	2	üLT	üLT	0	0	0	13.3	24	141	3.9	na	na	1.37	0.15	2.5	11.7	97	10	82	27.7	150	200	keine	1	0	90	na	67	182	116	0	0	0	1
194	1			2	na	na	na	na	na	na	na	na	na	na	na	na	na	na	na	na	na	na	na	na	na	na	na	na	na	na	na	na	na	na	na	na	na	na	na	na	na	na	na	na	na	na	na	na	na
195	0	77	ES XT 26mm	0	na	≥55	na	80	0	1	0	0	144	na	136	na	Rechtstyp	na	0	0	0	11.4	na	143	4.3	na	na	0.88	2.36	na	na	na	na	50	12.77	180	180	keine	1	1	156	31	na	na	na	na	na	na	na
196	0	80	ES XT 26mm	0	na	65	na	91	0	0	0	0	130	30	78	8	Indifferenztyp	Linkstyp	0	0	0	na	na	na	na	na	na	na	na	na	na	na	na	36	11.2	60	na	keine	1	0	121	na	86	160	86	0	0	0	0
197	0	77	ES XT 23mm	0	na	≥55	na	103	0	0	0	0	138	-4	84	18	Linkstyp	0	0	0	0	9.4	51	135	5.4	44194	na	3.24	2.76	1.8	12	54	na	57	8.7	0	na	keine	1	1	57	25	80	134	102	0	0	0	0
198	0	82	ES XT 26mm	0	na	na	na	81	0	0	1	0	226	na	96	6	Steiltyp	Indifferenztyp	1	0	0	10.6	13	136	3.4	696.9	na	1.05	0.87	2.85	17.6	na	na	na	8.1	100	na	keine	0	1	75	na	71	na	102	0	0	0	0
199	1		ES XT 29mm	0	na	na	na	na	na	na	na	na	na	na	na	na	na	na	na	na	na	na	na	na	na	na	na	na	na	na	na	na	na	na	na	na	na	na	na	na	na	na	na	na	na	na	na	na	na
200	1	77	ES XT 29mm	4	na	na	na	na	na	na	na	na	na	na	na	na	na	na	na	na	na	na	na	na	na	na	na	na	na	na	na	na	na	na	na	na	na	na	na	na	na	na	na	na	na	na	na	na	na
201	1	86	ES XT 29mm	0	na	20	na	98	0	0	na	0	na	na	124	na	Rechtstyp	na	0	0	1	13.5	na	134	4.5	39392	na	2.2	1.7	na	na	135	na	90	15.8	100	200	keine	1	0	172	37	47	na	138	0	0	0	0
202	1	77	ES XT 26mm	0	na	51	na	64	0	0	0	0	158	na	98	na	Linkstyp		1	0	0	13.8	13	143	4.2	na	na	1.09	0.77	2.82	14.4	96	na	45	14.9	114	200	keine	1	1	52	na	65	158	98	0	0	0	0
203	1		ES XT 29mm	1	na	na	na	na	na	na	na	na	na	na	na	na	na	na	na	na	na	na	na	na	na	na	na	na	na	na	na	na	na	na	na	na	na	na	na	na	na	na	na	na	na	na	na	na	na
204	0	87	ES XT 23mm	0	na	50	na	58	0	1	1	1	234	-42	136	2	üLT	üLT	0	0	0	9.4	27	141	4	na	na	1.46	na	3.92	17.5	na	na	40	na	150	180	na	1	1	135	na	61	228	144	0	0	1	1
205	1			1	na	na	na	na	na	na	na	na	na	na	na	na	na	na	na	na	na	na	na	na	na	na	na	na	na	na	na	na	na	na	na	na	na	na	na	na	na	na	na	na	na	na	na	na	na
206	0	78	ES XT 23mm	0	na	≥55	na	85	0	0	0	0	142	na	82	na	Indifferenz	na	0	0	0	13	43	133	4	3013	343.9	1.08	0.66	2.54	15.4	28	12	56	na	na	180	keine	0	0	40	20	97	134	82	0	0	0	0
207	1	83	ES XT 23mm	0	na	70	na	66	0	0	0	0	182	20	102	8	Linkstyp	Linkstyp	1	0	0	11.8	15	135	3.9	349.6	140.5	0.91	0.5	na	na	53	17	na	13.3	80	180	keine	1	0	356	37	80	202	100	0	0	0	0
208	0	90	ES XT 26mm	0	na	≥55	na	75	0	0	0	0	na	na	na	na	Indifferenz	na	0	0	0	13.3	na	138	4.1	671.5	140.6	0.81	0.87	na	na	51	na	36	11.6	70	180	keine	0	0	na	na	75	150	80	0	0	0	0
209	1	bereits ICD Implant		4	na	na	na	na	na	na	na	na	na	na	na	na	na	na	na	na	na	na	na	na	na	na	na	na	na	na	na	na	na	na	na	na	na	na	na	na	na	na	na	na	na	na	na	na	na
210	0	81	CV 26mm	0	na	≥55	na	94	0	0	0	0	102	20	102	0	Linkstyp	Indifferenztyp	0	0	0	10.7	30	141	3.8	1156	248	1.32	0.61	na	na	na	na	135	26	180	200	keine	0	1	52	na	88	144	84	0	0	0	0
211	0	82	ES XT 26mm	0	na	65	na	71	0	0	0	0	156	104	96	10	Linkstyp	Linkstyp	1	0	0	12.8	na	141	4	na	57	0.75	2.06	na	na	80	na	50	21	180	180	keine	1	0	872	108	104	260	86	0	0	0	0
212	0	78	ES XT 26mm	0	na	≥55	na	64	0	0	0	0	168	38	72	56	Linkstyp	Steiltyp	0	0	0	10.9	18	141	4.3	na	229.5	0.98	0.15	3.53	11.7	126	na	64	15.7	120	180	keine	1	0	239	35	70	206	100	0	1	0	0
213	0	90	ES XT 23mm	0	na	≥55	na	54	0	0	0	0	190	-8	98	4	Linkstyp	Linkstyp	1	0	0	119	12	143	3.5	na	na	0.71	2.01	2.04	8.7	59	na	50	13.2	120	180	keine	0	0	82	na	48	180	102	0	0	0	0
214	0	87	ES XT 23mm	0	na	≥55	na	74	0	0	0	0	176	20	92	10	Linkstyp	Indifferenztyp	0	0	0	10.7	40	141	4.1	na	87.3	1.4	1.15	2.7	12	72	na	43	14.4	140	180	keine	1	0	72	13	81	180	106	0	0	0	0
215	0			3	na	na	na	na	na	na	na	na	na	na	na	na	na	na	na	na	na	na	na	na	na	na	na	na	na	na	na	na	na	na	na	na	na	na	na	na	na	na	na	na	na	na	na	na	na
216	0	87	ES XT 26mm	0	na	≥55	na	79	1	0	na	0	na	na	126	na	überdrehter Rechtstyp	na	1	0	0	11	71	138	3.8	na	na	1.78	<0,01	3.68	20.7	na	na	60	7.3	140	180	keine	1	1	73	na	85	na	160	0	1	0	1
217	0	84	ES XT 23mm	0	na	≥55	na	73	0	0	0	0	160	8	100	46	Indifferenz	Rechtstyp	1	0	0	12.5	23	137	4.6	na	na	0.89	1.21	na	na	114	na	61	5.3	60	180	keine	1	0	186	33	75	168	146	0	0	1	0
218	0	87	ES Xt 23mm	0	na	≥55	na	93	0	1	na	0	na	na	140	2	Rechtstyp	überdrehter Rechtstyp	0	1	0	12	na	139	4.1	na	na	0.72	0.01	2.43	12.3	308	na	54	12.3	140	200	keine	1	1	33	8	114	na	136	0	0	1	0
219	0	86	ES XT 26mm	0	na	40	na	91	0	0	0	1	140	32	102	-6	üLT	üLT	0	0	0	10.9	15	135	3.4	na	na	0.96	1.01	2.04	17.7	45	10	59	12.12	140	180	keine	0	0	na	na	76	172	96	0	0	0	0
220	0	85	ES XT 26mm	0	na	50	na	94	0	0	1	0	204	10	na	na	Linkstyp	Indifferenz	0	1	0	12.8	na	138	3.3	na	1582.3	1.15	0.9	na	na	35	na	51	13.5	190	180	keine	1	1	83	na	85	216	104	0	0	0	0
221	1		ES XT 29mm	4	na	na	na	na	na	na	na	na	na	na	na	na	na	na	na	na	na	na	na	na	na	na	na	na	na	na	na	na	na	na	na	na	na	na	na	na	na	na	na	na	na	na	na	na	na
222	1	75	ES XT 26mm	0	na	na	na	115	0	0	0	0	178	na	118	na	überdrehter Rechtstyp	na	0	0	0	14.5	15	137	4.3	na	na	0.85	0.28	3.94	12	114	23	na	na	na	160	keine	0	0	126	na	58	175	142	0	0	1	1
223	1	81	ES XT 29mm	0	na	50	na	68	0	0	0	0	172	14	94	4	Linkstyp	Indifferenz	0	0	0	10.5	na	139	4.1	na	na	0.95	na	na	na	50	na	44	10.5	100	180	keine	1	0	116	na	55	186	98	0	0	0	0
224	1	78	ES XT 29mm	1	na	na	na	na	na	na	na	na	na	na	na	na	na	na	na	na	na	na	na	na	na	na	na	na	na	na	na	na	na	na	na	na	na	na	na	na	na	na	na	na	na	na	na	na	na
225	1	82	ES XT 26mm	0	na	65	na	86	0	0	1	0	na	na	na	na	Linkstyp	na	0	0	0	12.9	na	137	4.4	na	280	1.35	0.01	3.64	16.2	136	na	61	9.12	108	180	keine	1	0	na	na	73	226	86	0	0	0	0
226	1	86	ES XT 29mm	0	na	≥55	na	66	0	0	na	0	na	na	80	na	Indifferenz		0	0	1	13.6	18	142	4.3	na	na	0.98	1.51	2.7	12.5	254	22	42	11.92	80	180	keine	1	0	169	na	na	na	na	na	na	na	na
227	0	82	ES XT 26mm	0	na	≥55	na	82	0	0	0	0	126	16	100	10	Linkstyp	Linkstyp	0	0	0	9.4	53	140	4.4	na	na	2.52	0.88	na	na	na	na	75	13.7	120	180	keine	1	0	29	na	80	142	100	0	0	0	0
228	1	83	ES XT 29mm	0	na	22.5	na	83	0	0	1	0	232	na	128	na	Steiltyp	na	0	0	0	11.7	26	135	4.1	na	na	1.32	0.91	2.84	11.7	46	na	72	18.68	120	180	keine	1	1	na	na	82	216	138	0	1	0	0
229	1	80	ES XT 29mm	0	na	57.5	na	62	0	0	na	0	na	na	114	na	Linkstyp	na	1	0	0	13.7	na	143	2.9	na	394.8	1.19	0.3	3.21	15.9	106	na	86	16.05	120	220	keine	1	0	103	na	74	na	118	0	0	0	0
230	0			3	na	na	na	na	na	na	na	na	na	na	na	na	na	na	na	na	na	na	na	na	na	na	na	na	na	na	na	na	na	na	na	na	na	na	na	na	na	na	na	na	na	na	na	na	na
231	0	90	ES XT 23mm	0	na	≥55	na	84	0	0	na	na	na	na	86	na	Indifferenz	na	0	0	1	10.9	27	127	4.3	na	na	0.92	na	na	na	na	na	54	14.38	145	180	keine	1	0	1892	311	na	na	na	na	na	na	na
232	0	88	ES XT 23mm	0	na	≥55	na	70	0	0	0	0	160	-30	84	2	Indifferenz	Indifferenz	0	0	0	9.3	26	141	4	na	na	1.07	0.01	4.35	22.4	32	na	39	9.25	110	180	keine	1	0	33	na	70	130	100	0	0	0	0
233	0	81	ES XT 23mm	0	na	32.5	na	71	0	0	0	0	200	-8	96	16	Indifferenz	Linkstyp	0	0	0	10.3	28	135	2.5	na	na	0.83	0.27	2.45	12.4	36	na	89	16.3	150	180	keine	0	0	30	24	84	192	112	0	0	0	0
234	1	84	ES XT 26mm	0	na	60	na	55	0	0	1	1	226	-18	104	6	üLT	Linkstyp	0	0	0	14	41	139	5.1	na	na	1.22	na	na	na	na	na	91	16	150	180	keine	0	0	676	39	57	180	110	0	0	0	0
235	1	88	ES Xt 26mm	0	na	31	na	88	0	0	0	0	188	-28	88	34	Linkstyp	Indifferenz	0	0	0	9.6	66	148	3.6	na	na	1.47	na	na	na	52	na	81	12.1	100	180	keine	1	1	83	na	93	160	122	0	1	0	0
236	1	84	ES XT 26mm	4	na	na	na	na	na	na	na	na	na	na	na	na	na	na	na	na	na	na	na	na	na	na	na	na	na	na	na	na	na	na	na	na	na	na	na	na	na	na	na	na	na	na	na	na	na
237	0	81	ES XT 26mm	0	na	≥55	na	62	0	0	na	0	na	na	94	58	Indifferenz	Linkstyp	0	0	1	13.5	46	143	3.3	na	na	1.57	1.79	3.15	11.7	102	13	48	na	na	180	keine	1	1	56	na	66	na	152	0	1	0	0
238	1	84	CV 29mm	0	na	60	na	110	0	0	na	0	na	na	88	22	Linkstyp	überdrehter Linkstyp	0	0	1	9.8	46	133	3.9	na	na	1.2	na	na	na	na	na	35	10.2	105	100	keine	0	0	48	na	132	160	110	0	0	0	0
239	0	87	CV 29mm	0	na	65	na	84	0	0	0	1	176	10	122	12	üLT	Linkstyp	1	0	0	14.1	11	142	3.8	na	na	0.84	na	na	na	56	na	87	16.2	113	100	keine	0	0	61	na	57	182	132	0	1	0	0
240	0	78	ES XT 23mm	0	na	≥55	na	54	0	0	0	1	194	na	134	na	üLT	na	1	0	0	9.6	31	142	4.5	na	207.3	1.42	0.83	2.74	15.1	135	26	60	8.12	120	180	keine	1	0	69	17	57	190	134	0	1	0	0
241	0			3	na	na	na	na	na	na	na	na	na	na	na	na	na	na	na	na	na	na	na	na	na	na	na	na	na	na	na	na	na	na	na	na	na	na	na	na	na	na	na	na	na	na	na	na	na
242	1		ES XT 26mm	1	na	na	na	na	na	na	na	na	na	na	na	na	na	na	na	na	na	na	na	na	na	na	na	na	na	na	na	na	na	na	na	na	na	na	na	na	na	na	na	na	na	na	na	na	na
243	1			1	na	na	na	na	na	na	na	na	na	na	na	na	na	na	na	na	na	na	na	na	na	na	na	na	na	na	na	na	na	na	na	na	na	na	na	na	na	na	na	na	na	na	na	na	na
244	1			1	na	na	na	na	na	na	na	na	na	na	na	na	na	na	na	na	na	na	na	na	na	na	na	na	na	na	na	na	na	na	na	na	na	na	na	na	na	na	na	na	na	na	na	na	na
245	1	82	ES XT 26mm	0	na	40	na	66	1	0	1	0	212	na	120	na	Indifferenz	Indifferenz	0	0	0	14.9	16	141	3.7	na	3150.3	1.21	0.58	2.33	na	74	18	57	10.7	90	180	keine	1	1	230	17	56	218	116	0	0	0	0
246	1	83	ES XT29mm	0	na	50	na	64	0	0	0	0	196	na	88	na	Indifferenz	na	1	0	0	11.1	18	140	3.9	na	228.3	0.78	0.48	2.19	12.4	62	na	86	21.47	150	220	keine	1	1	831	37	54	184	88	0	0	0	0
247	1	78	ES XT 29mm	0	na	≥55	na	81	0	0	0	0	144	16	86	14	Indifferenz	Indifferenz	0	0	0	9	na	143	4.5	na	49.8	0.83	1.85	na	na	na	na	84	25.3	150	180	keine	1	1	84	28	94	196	92	0	0	0	0
248	1	81	ES XT 26mm	0	na	≥55	na	68	1	0	na	0	na	na	124	32	üLT	Sagittaltyp	0	0	1	12.8	25	143	4.1	na	322.1	1.98	1.38	2.4	10.8	52	na	59	9.22	100	180	keine	1	1	101	na	54	na	156	0	1	0	0
249	1	79	ES XT 29mm	0	na	≥55	na	60	0	0	0	0	na	na	106	na	Linkstyp	na	0	0	1	8.1	15	144	3.6	na	670.6	0.71	1.88	na	na	na	na	74	4.65	80	200	keine	1	0	34	na	95	220	200	na	na	na	na
250	1	76	ES XT 29mm	0	na	50	na	90	0	1	na	1	na	na	152	na	üLT	na	0	0	1	13.7	22	139	3.8	1340	283.7	1.04	0.56	3.22	12.9	93	13	68	18.3	140	180	keine	1	0	122	15	58	na	140	0	0	1	1
251	0	85	ES XT 23mm	0	na	≥55	na	73	0	0	1	0	224	na	76	10	Indifferenz	Indifferenz	1	0	0	na	na	na	4	na	na	0.67	0.92	na	na	na	na	31	7.33	130	180	na	1	0	30	na	98	na	70	0	0	0	0
252	0	86	ES XT 26mm	0	na	40	na	89	1	0	0	0	148	na	142	na	Linkstyp	na	0	0	0	10.4	31	143	4.3	na	806.7	1.79	0.33	2.25	12.9	70	21	65	18.08	110	180	keine	1	0	na	na	88	158	130	0	1	0	0
253	0	82	ES XT 26mm	0	na	≥55	na	117	0	0	0	0	176	na	100	na	Indifferenz	na	0	0	0	11.1	23	137	3	na	78.7	0.74	0.46	2.05	10.6	43	32	51	12.2	170	220	keine	1	0	27	na	87	158	120	0	1	0	0
254	0	76	ES XT 26mm	0	na	≥55	na	72	0	0	0	0	186	na	94	na	Indifferenz	na	0	0	0	13.1	41	140	6	na	593.4	6.8	2.06	na	na	41	14	84	11.32	100	200	na	1	0	56	20	82	186	94	0	0	0	0
255	0	94	ES XT 23mm	0	na	≥55	na	71	0	0	0	0	160	na	80	na	Linkstyp	na	0	0	0	12.3	35	141	3.3	na	181.7	0.9	0.58	3.09	12.9	82	na	54	15.38	130	180	keine	1	0	114	na	na	na	na	na	na	na	na
256	0	88	ES XT 26mm	0	na	≥55	na	74	0	0	0	0	196	-6	86	18	Indifferenz	Indifferenz	0	0	0	12.8	19	140	4.2	na	na	0.95	0.67	2.55	10.6	160	na	50	21	135	200	keine	1	0	210	27	80	190	104	0	0	0	0
257				1	na	na	na	na	na	na	na	na	na	na	na	na	na	na	na	na	na	na	na	na	na	na	na	na	na	na	na	na	na	na	na	na	na	na	na	na	na	na	na	na	na	na	na	na	na
258				3	na	na	na	na	na	na	na	na	na	na	na	na	na	na	na	na	na	na	na	na	na	na	na	na	na	na	na	na	na	na	na	na	na	na	na	na	na	na	na	na	na	na	na	na	na
259	0	94	CV 26mm	0	na	47.5	na	76	0	0	0	1	194	na	106	na	üLT	na	1	0	0	9.6	5	135	3.9	na	na	0.65	2.54	1.79	11.9	22	na	80	na	120	180	keine	1	0	na	na	94	214	112	0	0	0	1
260	0	84	ES XT 26mm	0	na	≥55	na	63	0	0	na	0	na	na	82	38	Indifferenz	Linkstyp	0	0	1	11.2	na	140	4.7	na	302.5	0.84	0.59	na	na	113	na	64	13.77	180	180	keine	1	0	154	na	90	280	120	0	0	0	0
261	0	92	CV 26mm	0	na	≥55	na	76	0	0	na	0	na	na	88	na	Indifferenz	na	0	0	1	9.2	25	143	3.9	na	na	1.71	3.28	2.64	14.6	79	15	43	13.42	80	100	postprozedurale Komplikation an der Punktionsstelle	1	0	61	16	95	na	114	0	0	0	0
262				3	na	na	na	na	na	na	na	na	na	na	na	na	na	na	na	na	na	na	na	na	na	na	na	na	na	na	na	na	na	na	na	na	na	na	na	na	na	na	na	na	na	na	na	na	na
263	1	83	ES XT 29mm	0	na	≥55	na	54	0	0	na	1	na	na	104	na	üLT	na	1	0	0	12.6	25	131	4.7	na	na	1.45	na	na	na	na	na	47	4.98	150	180	postprozedurale Komplikation an der Punktionsstelle ohne Revision	1	0	134	17	54	na	104	0	0	0	1
264	1	81	ES XT 29mm	0	na	≥55	na	59	0	0	1	0	240	na	98	22	Linkstyp	na	1	0	0	15.4	13	133	3.6	na	na	0.98	0.38	3.16	12.6	63	15	47	15.23	145	180	Nachblutun	1	0	176	8	65	226	164	0	1	0	0
265				2	na	na	na	na	na	na	na	na	na	na	na	na	na	na	na	na	na	na	na	na	na	na	na	na	na	na	na	na	na	na	na	na	na	na	na	na	na	na	na	na	na	na	na	na	na
266	1	78	DF 25mm	0	na	≥55	na	70	0	0	na	0	na	na	100		Steiltyp	Steiltyp	0	0	1	14.5	27	137	4.5	na	331.7	1.14	0.76	3.35	11.9	107	na	52	11	120	180	keine	1	0	192	na	52	na	110	0	0	0	0
267	1	80	ES XT 29mm	0	na	≥55	na	na	na	na	na	na	na	na	na	na	na	Indifferenztyp	1	0	0	13.2	na	138	5.6	na	279.6	1.21	0.55	na	na	128	na	75	19.65	190	180	keine	1	0	131	na	65	200	106	0	0	0	0
268	0	81	ES XT 23mm	0	na	52.5	na	69	0	0	na	0	na	na	86	na	Indifferenz	na	0	0	1	13.4	25	138	4	na	na	1.07	1.14	2.9	11.8	263	na	102	19.07	250	180	Reanimation, Dissektion des RCA	1	1	125	23	75	na	96	0	0	0	0
269	1			4	na	na	na	na	na	na	na	na	na	na	na	na	na	na	na	na	na	na	na	na	na	na	na	na	na	na	na	na	na	na	na	na	na	na	na	na	na	na	na	na	na	na	na	na	na
270	1	78	ES XT 29mm	0	na	70	na	70	0	0	0	0	168	8	104	2	Steiltyp	Steiltyp	0	0	0	12.1	na	131	3.8	na	61.5	0.9	1.16	na	na	134	na	50	13.82	88	180	na	1	0	142	30	76	176	110	0	0	0	0
271	0	83	ES XT 26mm	0	na	46	na	79	0	0	1	0	204	8	92	10	Linkstyp	Linkstyp	1	0	0	9.2	21	134	3.5	na	na	0.65	0.64	na	na	23	na	50	17.52	120	180	keine	1	1	59	na	79	212	102	0	0	0	0
272	0	78	DF 25mm	0	na	50	na	85	0	0	na	0	na	na	100	na	Indifferenz	na	0	0	1	11.8	17	139	3.7	na	na	0.75	0.15	2.46	16.7	55	na	62	11.05	160	180	keine	1	0	48	na	86	na	94	0	0	0	0
273	0	77	DF 25mm	0	na	50	na	58	0	0	1	0	244	26	106	30	Linkstyp	üLT	0	0	0	10.6	26	141	3.4	na	na	1.6	3.98	1.99	10.2	130	na	66	13.73	135	180	keine	1	0	176	12	81	256	124	0	0	0	1
274	0	86	DF 27mm	0	na	47.5	na	70	0	0	1	0	234	na	84	na	Indifferenz	na	1	0	0	15.1	27	136	3.7	na	na	0.85	0.7	3.38	13.5	17	na	89	27.82	155	180	na	1	0	65	na	85	212	98	0	0	0	0
275	1			1	na	na	na	na	na	na	na	na	na	na	na	na	na	na	na	na	na	na	na	na	na	na	na	na	na	na	na	na	na	na	na	na	na	na	na	na	na	na	na	na	na	na	na	na	na
276	0	87	Portico 23mm	0	na	55	na	83	0	0	0		134	6	90	50	Linkstyp	Linkstyp	0	0	0	13.3	24	141	4.1	na	na	1.08	0.8	2.54	10.9	80	na	196	79.62	410	180	na	0	0	170	39	84	104	140	0	0	0	0
277	0	77	ES XT 23mm	0	na	47.5	na	64	0	0	0	0	126	30	78	0	Linkstyp	Linkstyp	0	0	0	12.2	38	142	3.4	na	na	1.84	2.63	2.91	13.2	64	15	140	35.23	230	na	Defibrillation	1	1	60	na	75	156	78	0	0	0	0
278	0			1	na	na	na	na	na	na	na	na	na	na	na	na	na	na	na	na	na	na	na	na	na	na	na	na	na	na	na	na	na	na	na	na	na	na	na	na	na	na	na	na	na	na	na	na	na
279	1	79	ES XT 29mm	0	na	≥55	na	69	0	0	1	1	244	56	96	-2	üLT	üLT	1	0	0	10.9	na	139	4.2	na	168.1	3.43	0.61	na	na	76	na	46	7.43	80	180	keine	1	0	na	na	80	186	94	0	0	0	1
280	0			1	na	na	na	na	na	na	na	na	na	na	na	na	na	na	na	na	na	na	na	na	na	na	na	na	na	na	na	na	na	na	na	na	na	na	na	na	na	na	na	na	na	na	na	na	na
281	1	80	ES XT 29mm	0	na	60	na	68	0	1	0	1	190	na	144	na	üLT	na	0	0	0	10.7	44	137	4.6	na	na	5.94	0.19	2.26	12.1	15	na	56	13.23	100	180	keine	1	0	196	na	75	216	144	0	0	1	1
282	0	82	ES XT 26mm	0	na	≥55	na	70	0	0	0	0	160	0	92	4	Linkstyp	Linkstyp	0	0	0	12.4	12	141	3.3	na	na	0.74	0.18	2.54	14.7	74	na	64	na	120	200	keine	1	0	103	na	68	110	96	0	0	0	0
283	1			4	na	na	na	na	na	na	na	na	na	na	na	na	na	na	na	na	na	na	na	na	na	na	na	na	na	na	na	na	na	na	na	na	na	na	na	na	na	na	na	na	na	na	na	na	na
284	1	91	ES XT 29mm	0	na	52.5	na	79	0	0	0	0	170	10	84	32	Indifferenz	üLT	0	0	0	12.4	17	139	4.3	na	na	1.48	2.67	2.1	11.3	218	na	117	43.9	160	200	Prothese rutschte in die Aorta ascendens	1	0	234	34	67	180	116	0	0	0	1
285	0			4	na	na	na	na	na	na	na	na	na	na	na	na	na	na	na	na	na	na	na	na	na	na	na	na	na	na	na	na	na	na	na	na	na	na	na	na	na	na	na	na	na	na	na	na	na
286	1	90	ES XT 29mm	0	na	32.5	na	73	0	0	na	1	na	na	110	2	üLT	Linkstyp	0	0	1	14.9	na	138	4	na	1050.3	1.44	4.36	na	na	46	na	54	11.2	170	180	keine	1	0	45	na	75	na	112	0	0	0	0
287	0	84	Portico 23mm	0	na	≥55	na	63	0	0	0	0	na	na	90	-2	Linkstyp	Linkstyp	0	0	0	13.4	na	138	4	na	na	1	0.26	2.38	14.5	74	59	41	13.67	80	180	keine	1	0	132	41	93	144	88	0	0	0	0
288	0	76	DF 27mm	0	na	≥55	na	104			na	0	na	na	88	^0	Indifferenz	Indifferenz	0	0	1	13.4	11	142	3.6	na	199.9	0.82	0.75	2.79	12.6	384	na	59	12.7	65	180	keiine	1	0	147	27	92	152	88	0	0	0	0
289	0	78	ES XT 23mm	0	na	≥55	na	80	0	0	na	0	na	na	112	-4	Rechtstyp	Steiltyp	0	0	1	9.4	25	128	3.4	na	na	0.94	1.72	2.31	13.9	40	na	37	12	70	180	keine	1	0	45	na	72	na	108	0	0	1	0
290	1			1	na	na	na	na	na	na	na	na	na	na	na	na	na	na	na	na	na	na	na	na	na	na	na	na	na	na	na	na	na	na	na	na	na	na	na	na	na	na	na	na	na	na	na	na	na
291	1	85	ES XT 26mm	0	na	≥55	na	68	0	0	0	0	148	4	98	-4	Linkstyp	Linkstyp	0	0	0	na	na	na	na	na	na	na	na	na	na	na	na	na	11.18	100	na	na	na	na	na	na	na	na	na	na	na	na	na
292	1			1	na	na	na	na	na	na	na	na	na	na	na	na	na	na	na	na	na	na	na	na	na	na	na	na	na	na	na	na	na	na	na	na	na	na	na	na	na	na	na	na	na	na	na	na	na
293	1	84	ES XT 29mm	0	na	≥55	na	59	0	0	0	0	186	4	90	52	Indifferenz	Linkstyp	0	0	0	11.4	na	137	4.5	na	na	1.16	1.05	na	na	51	16	76	17.97	170	180	keine	1	0	74	na	67	190	142	0	1	0	0
294	1			3	na	na	na	na	na	na	na	na	na	na	na	na	na	na	na	na	na	na	na	na	na	na	na	na	na	na	na	na	na	na	na	na	na	na	na	na	na	na	na	na	na	na	na	na	na
295	0	78	ES XT 23mm	0	na	≥55	na	58	0	0	0	0	184	16	92	0	Indifferenz	Indifferenz	1	0	0	12.5	na	139	4.2	na	273.1	0.86	1.99	na	na	85	na	63	13.13	75	180	keine	1	0	59	na	60	200	92	0	0	0	0
296	0	79	Portico 25mm	0	na	≥55	na	70	0	0	0	0	180	8	74	16	Linkstyp	Linkstyp	0	0	0	12.7	na	139	4.3	na	na	1.1	2.67	na	na	159	na	38	15.57	180	180	keine	1	0	239	217	100	188	90	0	0	0	0
	0	86	DF 25mm	0	na	≥55	na	75	0	0	0	0	166	-18	84	3	Linkstyp	Linkstyp	0	0	0	10	12	132	3.5	na	na	0.92	na	na	na	na	na	71	12.1	80	180	keine	1	0	65	na	87	148	87	0	0	0	0
298	0			3	na	na	na	na	na	na	na	na	na	na	na	na	na	na	na	na	na	na	na	na	na	na	na	na	na	na	na	na	na	na	na	na	na	na	na	na	na	na	na	na	na	na	na	na	na
299	1	86	DF 25mm	0	na	≥55	na	54	0	0	0	0	172	-2	84	62	Linkstyp	üLT	0	1	0	13.8	25	139	4.3	304.6	2067	1.13	0.48	2.84	11.7	117	18	53	13.12	100	180	keine	1	0	119	na	67	178	142	0	1	0	0
300	0	83	DF 25mm	0	na	≥55	na	81	0	1	0	0	160	-10	126	6	Linkstyp	üLT	0	0	0	na	na	na	na	na	na	na	na	na	na	na	na	na	15.65	100	na	na	na	na	na	na	na	na	na	na	na	na	na
301	0			3	na	na	na	na	na	na	na	na	na	na	na	na	na	na	na	na	na	na	na	na	na	na	na	na	na	na	na	na	na	na	na	na	na	na	na	na	na	na	na	na	na	na	na	na	na
302	0	74	DF 25mm	0	na	≥55	na	66	0	0	0	0	184	68	114	-16	Linkstyp	Linkstyp	0	0	0	12	na	139	3.6	na	79.8	1.13	0.15	2.68	10.4	71	na	64	13.87	140	180	keine	1	0	155	na	75	252	98	0	0	0	0
303	0	85	DF 25mm	0	na	70	na	77	0	0	na	1	na	na	74	na	üLT	na	0	0	1	13.3	23	140	4.2	na	na	0.66	0.54	2.79	11.4	37	16	62	14.97	na	180	keine	1	0	55	na	82	na	90	0	0	0	0
304	0	78	DF 29mm	0	na	≥55	na	87	0	0	na	0	na	na	96	na	Steiltyp	Linkstyp	0	0	1	14.1	11	140	4	na	na	0.66	0.71	2.89	12.5	34	na	43	14.15	85	180	keine	1	0	43	na	100	na	134	0	0	0	0
305	1			1	na	na	na	na	na	na	na	na	na	na	na	na	na	na	na	na	na	na	na	na	na	na	na	na	na	na	na	na	na	na	na	na	na	na	na	na	na	na	na	na	na	na	na	na	na
306	1	79	DF 27mm	0	na	≥55	na	na	na	na	na	na	na	na	na	na	na	üLT	0	0	1	14.7	na	139	4.1	na	119.2	0.87	2.39	na	na	53	na	76	26.85	na	180	keine	1	0	191	na	78	na	118	0	0	0	1
307	1			4	na	na	na	na	na	na	na	na	na	na	na	na	na	na	na	na	na	na	na	na	na	na	na	na	na	na	na	na	na	na	na	na	na	na	na	na	na	na	na	na	na	na	na	na	na
308	0	86	Portico 25mm	0	na	17.5	na	68	1	0	0	0	186	-6	160	-10	Linkstyp	Linkstyp	0	1	0	10.8	39	137	4.4	na	na	1.35	0.97	na	na	33	na	62	12.88	110	180	keine	1	0	38	na	100	182	130	0	1	0	0
309	0	75	ES XT 26mm	0	na	40	na	89	0	1	na	0	na	na	128	na	Linkstyp/üLT	üLT	0	1	0	12.3	34	141	4.4	na	na	1.22	0.58	2.23	11.6	169	19	38	6.68	100	200	keine	1	1	192	16	105	na	160	0	0	1	1
310	0	80	Portico 25mm	1	na	na	na	na	na	na	na	na	na	na	na	na	na	na	na	na	na	na	na	na	na	na	na	na	na	na	na	na	na	na	na	na	na	na	na	na	na	na	na	na	na	na	na	na	na
311	1	86	ES XT 29mm	0	na	≥55	na	80	0	1	0	0	180	na	160	-6	Indifferenztyp	Linkstyp	0	0	1	9	17	138	3.7	na	na	1.1	1.68	na	na	na	na	52	13.42	120	200	keine	1	0	147	na	70	na	154	0	0	1	0
312	0	90	ES XT 23mm	0	na	32.5	na	66	1	0	0	0	156	34	158	-48	Linkstyp	üLT	0	0	0	13.6	24	140	4	na	1909.1	1.17	1.3	na	na	36	na	56	13.2	110	180	keine	1	0	45	na	60	190	110	0	0	0	11
313	1			1	na	na	na	na	na	na	na	na	na	na	na	na	na	na	na	na	na	na	na	na	na	na	na	na	na	na	na	na	na	na	na	na	na	na	na	na	na	na	na	na	na	na	na	na	na
314	1			1	na	na	na	na	na	na	na	na	na	na	na	na	na	na	na	na	na	na	na	na	na	na	na	na	na	na	na	na	na	na	na	na	na	na	na	na	na	na	na	na	na	na	na	na	na
315	0	80	ES XT 26mm	0	na	50	na	73	0	0	0	0	165	15	94	2	Linkstyp	Linkstyp	0	0	0	12.6	na	139	3.1	na	na	0.75	0.39	na	na	143	15	73	na	130	180	keine	1	0	96	na	82	na	94	0	0	0	0
316	0			3	na	na	na	na	na	na	na	na	na	na	na	na	na	na	na	na	na	na	na	na	na	na	na	na	na	na	na	na	na	na	na	na	na	na	na	na	na	na	na	na	na	na	na	na	na
317	1			3	na	na	na	na	na	na	na	na	na	na	na	na	na	na	na	na	na	na	na	na	na	na	na	na	na	na	na	na	na	na	na	na	na	na	na	na	na	na	na	na	na	na	na	na	na
318	1	82	DF 29mm	0	na	22.5	na	71	0	0	1	0	214	52	124	-14	Linkstyp	Linkstyp	1	0	0	11.4	25	146	4.6	na	na	1.24	5.8	1.92	10.1	42	na	123	26.32	na	180	keine	1	0	53	na	67	na	106	0	0	0	0
319	0			1	na	na	na	na	na	na	na	na	na	na	na	na	na	na	na	na	na	na	na	na	na	na	na	na	na	na	na	na	na	na	na	na	na	na	na	na	na	na	na	na	na	na	na	na	na
320	0	82	Portico 25mm	0	na	≥55	na	104	0	0	na	0	na	na	76	na	Steiltyp	na	0	0	1	13.1	21	137	4.4	na	233.4	0.76	0.1	3.01	16.8	33	na	140	29.13	140	180	kompletter AV Block über 30 Min.	1	1	177	18	103	na	86	0	0	0	0
321	0	89	Portico 25mm	0	na	≥55	na	81	0	0	0	0	164		96		Linkstyp	Linkstyp	1	0	0	10.2	10	141	3.6	na	384.9	0.61	0.68	2.13	13.9	36	25	75	20.7	140	180	keine	1	0	156	17	71	172	136		1	0	1
322	0	85	ES XT 23mm	0	na	≥55	na	73	0	0	0	0	150		94		Steiltyp	Indifferenz	0	0	0	13.2	na	138	3.8	na	544.2	1.12	0.56	na	na	359	na	109	na	148	180	keine	1	1	87	na	93	208	102	0	0	0	0
323	0	76	ES XT 26mm	0	na	≥55	na	87	0	0	0	0	162	-2	100	32	Linkstyp	Indifferenz	0	0	0	12.9	na	140	3.9	na	203.5	0.81	0.58	2.42	17.3	491	34	86	na	130	180	na	1	0	209	30	102	160	132	0	1	0	0
324	0	78	DF 29mm	0	na	≥55	na	78	0	0	na	0	na	na	80	20	Indifferenz	Linkstyp	0	0	1	12.8	29	146	3.7	na	na	0.93	1.74	2.43	10.1	93	33	115	44.73	170	180	postprozedurale Komplikation an der Punktionsstelle ohne Revision	1	0	104	na	68	na	120	0	0	0	1
325	1	88	DF 29mm	0	na	40	na	51	na	na	na	1	na	na	na	na	üLT	Linkstyp	0	0	1	13.3	59	136	3.4	na	946.5	1.57	1.81	na	na	88	na	80	23.13	170	180	na	1	0	68	22	88	na	170	0	1	0	0
326	0	81	Portico 25mm	0	na	≥55	na	86	0	0	na	na	na	na	86	na	Indifferenz	na	0	0	1	14.2	18	140	3.8	na	na	0.82	1.52	3.14	12.3	55	na	52	14.87	95	180	Postprozedurale Komplikation: Aneurysma der A. femoralis links	1	1	33	na	86	na	86	0	0	0	0
327	0	75	Portico 25mm	0	na	≥55	na	77	0	0	0	0	160	8	84	16	Linkstyp	Indifferenz	0	0	0	12.4	15	139	3.7	na	na	0.73	1.21	3	10.8	66	na	129	39.72	190	200	na	1	0	85	13	76	168	100	0	0	0	0
328	0	90	Portico 25mm	0	na	46	na	83	0	0	1	0	218	0	88	4	Indifferenz	Linkstyp	0	0	0	na	na	na	na	na	na	na	na	na	na	na	na	na	19.17	160	na	na	na	na	na	na	na	na	na	na	na	na	na
329	0	79	DF 25mm	0	na	≥55	na	78	1	0	1	0	280	na	142	na	Linkstyp	na	1	0	0	10.3	26	140	4.4	na	na	1.31	1.04	1.91	10.4	161	na	69	18.83	140	180	keine	1	0	85	na	na	na	na	na	na	na	na
330	0	85	ES XT 23mm	0	na	≥55	na	85	0	0	0	0	176	na	82	na	Steiltyp	na	0	0	0	11.8	31	135	3.9	na	na	1.01	1.65	2.95	9.2	129	na	70	14.68	100	220	keine	1	0	57	16	80	170	90	0	0	0	0
331	1	77	ES 3 29mm	0	na	27	na	79	0	0	0	0	164	na	116	na	Linkstyp	na	0	0	0	13.2	16	140	4	na	na	1.13	0.35	2.83	10.5	220	na	71	17.75	130	180	keine	1	0	232	40	77	160	120	0	0	0	0
332	1			3	na	na	na	na	na	na	na	na	na	na	na	na	na	na	na	na	na	na	na	na	na	na	na	na	na	na	na	na	na	na	na	na	na	na	na	na	na	na	na	na	na	na	na	na	na
333	0	80	Portico 25mm	0	na	55	na	72	0	0	0	0	122	na	88	na	Linkstyp	na	0	0	0	10.5	na	135	4.6	na	na	0.91	na	na	na	42	na	57	13.35	160	180	na	1	0	93	8	71	118	98	0	0	0	0
334	0			3	na	na	na	na	na	na	na	na	na	na	na	na	na	na	na	na	na	na	na	na	na	na	na	na	na	na	na	na	na	na	na	na	na	na	na	na	na	na	na	na	na	na	na	na	na
335	1			1	na	na	na	na	na	na	na	na	na	na	na	na	na	na	na	na	na	na	na	na	na	na	na	na	na	na	na	na	na	na	na	na	na	na	na	na	na	na	na	na	na	na	na	na	na
336	0	78	Portico 23mm	5	na	≥55	na	62	1	0	0	0	192	8	162	10	Linkstyp	Linkstyp	1	0	0	11.8	27	139	4.4	na	na	0.95	0.86	2.5	12.4	48	na	95	23.3	150	200	keine	1	1	88	na	71	176	156	0	1	0	0
337	0	80	ES 3 26mm	0	na	≥55	na	76	0	0	0	0	182	18	90	68	Linkstyp	Linkstyp	0	0	0	11.5	15	139	3.8	na	137.3	0.58	0.2	2.36	16.4	50	na	41	8.43	70	180	keine	1	0	115	na	85	na	152	0	1	0	0
338	1	87	DF 25mm	5	na	≥55	na	72	0	0	1	0	250	-20	100	24	Linkstyp	Steiltyp	0	0	0	9.8	143	136	4.3	322.8	na	3.41	0.86	2.87	11.1	64	na	79	26.53	90	na	keine	0	0	78	na	66	248	126	0	1	0	0
339	1	88	DF 29mm	0	na	≥55	na	68	0	0	0	0	na	na	106	18	Indifferenztyp	Linkstyp	1	0	0	12.9	na	137	4.4	na	na	1.01	0.75	na	na	51	na	60	16.37	79	180	keine	1	0	106	na	73	220	124	0	0	0	0
340	0			1	na	na	na	na	na	na	na	na	na	na	na	na	na	na	na	na	na	na	na	na	na	na	na	na	na	na	na	na	na	na	na	na	na	na	na	na	na	na	na	na	na	na	na	na	na
341	0	92	ES 3 26mm	0	na	≥55	na	96	0	0	na	0	na	na	76	52	Linkstyp	üLT				13.7	na	140	4.3	na	335.7	0.8	0.1	2.38	11	53	na	41	10.57	80	180	keine	1	0	60	na	90	220	128	0	1	0	1
342	0	85	ES 3 23mm	0	na	48	na	77	0	0	0	0	177	15	92	6	Linkstyp	üLT	0	0	0	12.5	na	143	3.7	na	172.3	1.22	0.56	na	na	78	na	83	18.07	60	180	keine	1	0	109	16	78	192	98	0	0	0	1
343	0			1	na	na	na	na	na	na	na	na	na	na	na	na	na	na	na	na	na	na	na	na	na	na	na	na	na	na	na	na	na	na	na	na	na	na	na	na	na	na	na	na	na	na	na	na	na
344	1	80	ES 3 29mm	0	na	60	na	56	0	0	1	0	258	94	108	6	Linkstyp	Linkstyp	0	0	0	11.7	29	138	4.3	na	255.4	1.4	1.37	2.68	9.9	99	na	77	18.1	180	180	keine	1	0	70	na	73	352	114	0	0	0	0
345	1			1	na	na	na	na	na	na	na	na	na	na	na	na	na	na	na	na	na	na	na	na	na	na	na	na	na	na	na	na	na	na	na	na	na	na	na	na	na	na	na	na	na	na	na	na	na
346	0	84	DF 25mm	0	na	≥55	na	90	0	0	na	0	na	na	80	110	Linkstyp	üLT	0	0	1	10.9	40	141	4.2	na	775.8	1.9	0.15	2.56	13.2	26	na	86	15.4	110	180	HS-Abfall ohne hämodynamische Relevanz	1	0	64	na	95	186	110	0	0	0	1
347	1	75	DF 29mm	0	na	≥55	na	72	0	1	0	0	140	-2	120	6	Steiltyp	Steiltyp	0	0	0	13	na	139	4.4	na	na	1.33	na	na	na	42	na	78	13.36	60	180	keine	1	0	59	na	63	188	126	0	0	1	0
348	0	80	Portico 25mm	0	na	≥55	na	96	0	0	0	0	186	-10	90	54	Indifferenz	üLT	1	0	0	9.5	47	137	4.4	na	na	1.29	0.59	1.94	12.3	43	60	74	19.42	150	220	keine	1	0	58	na	91	na	144	0	1	0	0
349	1	77	ES 3 29mm	0	na	50	na	51	0	0	0	0	176	na	116	na	Indifferenz	na	0	0	0	14	11	129	3.7	na	na	0.64	0.48	2.72	10.5	142	na	53	7.53	90	180	keine	1	0	120	18	38	200	140	0	1	0	0
350	0	83	ES 3 26mm	0	na	65	na	60	0	0	0	0	158	66	90	56	Indifferenz	Linkstyp	1	0	0	13.1	na	142	3.6	na	304.4	0.77	2.6	2.51	11.5	na	na	92	19.45	180	180	Dissektion der rechten A. fem. Comm.	1	0	43	na	70	220	146	0	1	0	0
351	1	76	ES 3 26mm	0	na	≥55	na	102	0	0	na	1	na	na	84	2	üLT	Linkstyp	0	0	1	13.8	15	134	4.3	na	na	1.04	0.71	na	na	57	na	50	8.18	130	220	keine	1	0	177	14	90	na	84	0	0	0	0
352	0	87	ES 3 26mm	0	na	≥55	na	74	0	0	na	0	na	na	96	68	Indifferenz	üLT	0	0	1	12.1	28	139	4.8	na	na	1.17	0.31	2.93	14.6	91	29	62	9.18	80	220	keine	1	0	124	na	67	na	160	0	0	0	1
353	1	72	ES 3 26mm	0	na	≥55	na	96	0	0	1	0	222	-24	96	30	Indifferenz	Linkstyp	1	0	0	12	28	140	3.2	na	1291.5	0.8	2.89	na	na	na	na	78	16.17	180	180	na	1	1	286	20	54	140	100	0	1	0	0
354	1	80	ES 3 29mm	0	na	≥55	na	80	0	0	1	1	212	130	102	0	üLT	üLT	0	0	0	13.8	na	139	4	na	23.8	1	1.01	na	na	56	na	69	11.22	120	200	keine	1	0	81	12	82	340	102	0	0	0	1
355	0	85	ES 3 26mm	1	na	na	na	na	na	na	na	na	na	na	na	na	na	na	na	na	na	na	na	na	na	na	na	na	na	na	na	na	na	na	na	na	na	na	na	na	na	na	na	na	na	na	na	na	na
356	1			1	na	na	na	na	na	na	na	na	na	na	na	na	na	na	na	na	na	na	na	na	na	na	na	na	na	na	na	na	na	na	na	na	na	na	na	na	na	na	na	na	na	na	na	na	na
357	1			4	na	na	na	na	na	na	na	na	na	na	na	na	na	na	na	na	na	na	na	na	na	na	na	na	na	na	na	na	na	na	na	na	na	na	na	na	na	na	na	na	na	na	na	na	na
358	0	85	DF 23mm	0	na	≥55	na	78	0	0	0	0	138	12	84	4	Linkstyp	Linkstyp	1	0	0	9.1	22	138	3.8	na	na	1.23	0.3	2.38	11.7	60	na	100	13.28	230	180	keine	1	0	146	na	72	150	88	0	1	0	0
359	0	83	ES 3 23mm	0	na	57.5	na	65	0	0	0	0	162	na	82	na	Indifferenz	na	0	0	0	14.4	15	134	4	na	na	0.82	0.47	3.06	11.8	36	na	53	12.37	140	180	keine	1	1	na	na	na	na	na	na	na	na	na
360	0	81	ES 3 23mm	0	na	60	na	78	0	0	1	0	206	-6	92	26	Indifferenz	Linkstyp	0	0	0	10.8	14	130	3.7	na	na	0.5	1.17	2.21	14	55	na	59	12.32	100	180	keine	1	0	65	na	92	198	98	0	0	0	0
361	0	85	DF 25mm	0	na	60	na	70	0	0	na	0	na	na	84	na	Indifferenz	na	0	1	0	10.1	16	136	3.9	na	235.8	0.71	0.65	2.44	17.1	870	na	88	19.27	100	180	keine	1	0	650	33	93	na	98	0	0	0	0
362	0	71	ES 3 26mm	0	na	47.5	na	84	0	0	na	0	na	na	100	64	Indifferenz	üLT	0	0	1	13.6	18	137	3.7	na	na	0.93	1.34	2.93	11.7	79	21	62	10.28	110	180	keine	1	1	234	25	97	na	164	0	1	0	0
363	1	83	ES 3 29mm	0	na	40	na	71	0	0	1	0	228	24	108	0	Linkstyp	Linkstyp	0	0	0	10.8	na	140	4.6	na	1114.9	2.43	1.16	na	na	125	na	76	22.02	140	180	keine	1	1	165	na	63	252	108	0	0	0	0
364	1	75	DF 29mm	4	na	na	na	na	na	na	na	na	na	na	na	na	na	na	na	na	na	na	na	na	na	na	na	na	na	na	na	na	na	na	na	na	na	na	na	na	na	na	na	na	na	na	na	na	na
365	1			1	na	na	na	na	na	na	na	na	na	na	na	na	na	na	na	na	na	na	na	na	na	na	na	na	na	na	na	na	na	na	na	na	na	na	na	na	na	na	na	na	na	na	na	na	na
366	0	79	DF 25mm	0	na	≥55	na	na	0	0	na	0	na	na	92	4	Indifferenz	Indifferenz	0	0	1	12.4	20	141	3.4	na	na	1.08	2.04	na	na	132	na	107	17.75	110	180	keine	1	0	186	33	79	na	96	0	0	0	0
367	0	81	ES 3 23mm	0	na	≥55	na	80	0	0	1	1	206	10	88	4	üLT	üLT	1	0	0	13.8	14	141	3.2	na	na	1.13	1.77	2.7	12.7	76	27	56	7.3	110	180	keine	1	0	219	18	83	210	92	0	0	0	0
368	0	82	ES 3 23mm	0	na	≥55	na	58	0	0	0	0	182	12	84	4	Linkstyp	Linkstyp	1	0	0	13.7	11	137	4	na	na	0.56	0.72	3.03	10.2	84	na	50	7.8	100	180	keine	1	1	105	na	62	194	88	0	0	0	0
369	0	78	ES 3 23mm	0	na	≥55	na	64	0	0	1	0	202	4	98	20	Linkstyp	Linkstyp	1	0	0	8.9	15	128	2.8	na	na	0.9	1.46	2.17	13.6	52	na	69	7.98	90	200	na	1	0	43	na	78	218	122	0	1	0	0
370	0	81	DF 23mm	0	na	≥55	na	76	0	0	na	0	na	na	76	2	Indifferenz	Indifferenz	0	0	1	13.5	19	139	3.6	na	na	1.01	0.61	2.84	10.6	126	na	61	12.65	50	180	keine	1	0	88	14	77	na	82	0	0	0	0
371	1	76	DF 27mm	0	na	37.5	na	64	0	0	0	0	130	-6	150	-8	Linkstyp	Linkstyp	1	0	0	13.5	26	142	4	na	na	1.16	0.04	2.73	10.8	36	30	66	11	60	180	keine	1	0	58	na	98	146	180	0	0	0	0
372	0	74	ES 3 26mm	0	na	na	na	65	0	0	1	0	324	-156	110	56	Linkstyp	Linkstyp				9.1	38	139	4.5	na	1405.6	2.18	2.46	1.75	11.1	na	na	66	10.23	160	180	keine	1	0	32	15	91	168	166	0	1	0	0
373	0	83	ES 3 23mm	0	na	≥55	na	52	0	0	0	0	160	24	88	10	Indifferenz	Indifferenz	1	0	0	12.4	na	139	3.8	na	31.6	0.92	1.01	na	na	41	14	79	14.57	150	180	kein	1	0	50	na	76	184	98	0	0	0	0
374	1	85	ES XT 3 26	5	na	42.5	na	63	0	0	1	1	248		140	-16	üLT	üLT	0	0	0	11.7	18	137	3.8	na	na	0.92	na	na	na	na	na	na	20	55	200	keine	0	0	na	na	107	na	124	0	0	0	1
375	0	89	ES 3 23mm	0	na	≥55	na	77	0	0	0	0	190	66	88	10	Indifferenz	Indifferenz	1	0	0	11.3	na	141	4.4	na	74.8	0.91	1.47	na	na	64	na	92	na	na	200	keine	1	1	na	129	77	200	94	0	0	0	0
376	1	88	ES 3 26mm	0	na	≥55	na	60	0	0	0	0	164	na	76	na	Linkstyp	na	0	1	0	11.7	11	140	4.2	na	na	0.68	0.27	2.88	14.1	51	na	63	13.62	140	200	keine	1	1	101	na	60	168	136	0	1	0	0
377	0	84	DF 27mm	0	na	60	na	92	0	0	na	1	na	na	na	na	üLT	Sagittaltyp	0	0	1	na	na	na	na	na	na	na	na	na	na	na	na	na	14.65	110	na	na	na	na	na	na	na	na	na	na	na	na	na
378	0	85	ES 26mm	0	na	≥55	na	70	0	0	1		240	na	90	na	Linkstyp	na	1	0	0	12	17	144	3.8	na	na	0.84	0.59	2.65	10.6	176	32	111	53.17	330	180	keine	1	1	757	18	na	na	na	0	na	na	na
379	1			2	na	na	na	na	na	na	na	na	na	na	na	na	na	na	na	na	na	na	na	na	na	na	na	na	na	na	na	na	na	na	na	na	na	na	na	na	na	na	na	na	na	na	na	na	na
380	0	79	ES 3 26mm	0	na	50	na	61	0	0	0	0	142	na	112	na	Indifferenz	na	0	0	0	11.8	21	144	4.5	na	na	1	0.56	2.78	14.8	55	na	56	8.55	128	180	keine	1	0	45	na	60	152	94	0	0	0	0
381	1	85	ES 3 26mm	0	na	37.5	na	82	0	0	0	0	na	na	na	na	Linkstyp	na	0	0	0	12.3	20	139	4.2	na	na	1.13	na	2.33	na	193	na	39	5.12	90	180	keine	1	0	79	na	64	206	80	0	0	0	0
382	0			1	na	na	na	na	na	na	na	na	na	na	na	na	na	na	na	na	na	na	na	na	na	na	na	na	na	na	na	na	na	na	na	na	na	na	na	na	na	na	na	na	na	na	na	na	na
383	1			4	na	na	na	na	na	na	na	na	na	na	na	na	na	na	na	na	na	na	na	na	na	na	na	na	na	na	na	na	na	na	na	na	na	na	na	na	na	na	na	na	na	na	na	na	na
384	1	74	ES 3 29mm	0	na	50	na	57	0	0	0	0	186	-4	100	8	Linkstyp	Linkstyp	0	0	0	13	na	143	4.9	na	165.6	0.87	0.7	na	na	152	na	76	8.37	110	200	keine	1	0	114	na	73	na	142	0	1	0	0
385	0	85	ES 3 23mm	0	na	47.5	na	67	0	0	na	0	na	na	114	16	üLT	üRT	0	1	0	12.3	31	136	3.3	na	na	1.18	3.43	1.33	8	na	na	54	6.48	110	180	keine	1	1	30	17	63	na	156	0	1	0	0
386	0			4	na	na	na	na	na	na	na	na	na	na	na	na	na	na	na	na	na	na	na	na	na	na	na	na	na	na	na	na	na	na	na	na	na	na	na	na	na	na	na	na	na	na	na	na	na
387	1	89	ES 3 29mm	0	na	22.5	na	79	0	0	0	1	164	na	120	na	üLT	na	0	0	0	11.7	19	138	3.9	na	2178.5	0.96	1.64	na	na	2055	246	50	13.93	170	180	keine	1	0	124	95	60	na	202	1	0	0	1
388	1			1	na	na	na	na	na	na	na	na	na	na	na	na	na	na	na	na	na	na	na	na	na	na	na	na	na	na	na	na	na	na	na	na	na	na	na	na	na	na	na	na	na	na	na	na	na
389	0	90	ES 3 26mm	0	na	30	na	84	1	0	1	0	224	na	154	132	Linkstyp	üLT	1	0	0	10.6	na	139	3	na	6864.4	1.12	1.32	na	na	93	na	49	na	140	225	keine	1	0	67	48	113	na	132	0	1	0	0
390	0	84	ES 3 23mm	0	na	≥55	na	71	0	0	0	0	180	-18	80	4	Indifferenz	Steiltyp	0	0	0	11	15	140	3.8	na	na	0.85	0.52	2.91	11.5	64	25	60	11.47	170	200	keine	1	0	74	na	74	158	80	0	0	0	0
391	1	75	ES 3 29mm	0	na	32.5	na	76	0	0	0	0	166	na	90	8	Linkstyp	Linkstyp	1	0	0	13.9	10	144	4	na	na	0.75	0.45	2.75	11.7	23	na	41	8.78	130	180	keine	1	0	25	na	73	na	98	0	0	0	0
392	1	81	ES 3 26mm	1	na	na	na	na	na	na	na	na	na	na	na	na	na	na	na	na	na	na	na	na	na	na	na	na	na	na	na	na	na	na	na	na	na	na	na	na	na	na	na	na	na	na	na	na	na
393	1	81	ES 3 26mm	1	na	na	na	na	na	na	na	na	na	na	na	na	na	na	na	na	na	na	na	na	na	na	na	na	na	na	na	na	na	na	na	na	na	na	na	na	na	na	na	na	na	na	na	na	na
394	0	93	ES 3 23mm	0	na	≥55	na	67	0	1	0	1	na	na	210	na	üLT	na	0	0	0	10.9	37	139	3.8	na	na	1.02	2.73	na	na	52	na	102	18.03	130	200	keine	1	0	36	16	83	na	158	0	0	0	1
395	1	86	ES 26mm	0	na	49	na	83									Indifferenz	Indifferenz	0	0	0	na	na	na	na	na	na	na	na	na	na	na	na	na	10.05	170	na	na	na	na	na	na	na	na	na	na	na	na	na
396	0	85	ES 3 23mm	0	na	≥55	na	86	0	0	na	0	na	na	74	2	Indifferenz		0	1	0	na	na	na	na	na	na	na	na	na	na	na	na	na	8.15	210	na	na	na	na	na	na	na	na	na	na	na	na	na
397	0	85	ES 3 26mm	0	na	≥55	na	89	0	0	na	0	na	na	112	34	Linkstyp	Linkstyp	0	0	1	na	na	na	na	na	na	na	na	na	na	na	na	na	10.68	140	na	na	na	na	na	na	na	na	na	na	na	na	na
398	1			1	na	na	na	na	na	na	na	na	na	na	na	na	na	na	na	na	na	na	na	na	na	na	na	na	na	na	na	na	na	na	na	na	na	na	na	na	na	na	na	na	na	na	na	na	na
399	0	78	ES 3 26mm	0	na	60	na	67	0	0	1	0	226	na	76	na	Linkstyp	na	0	1	0	na	na	na	na	na	na	na	na	na	na	na	na	na	na	130	na	na	na	na	na	na	na	na	na	na	na	na	na
400	0	83	ES 3 23mm	0	na	≥55	na	66	0	0	0	0	156	na	94	-8	Linkstyp	0	1	0	0	10.3	20	136	3.7	na	na	1.7	na	na	na	52	na	187	54.25	210	200	gefäßchirurgische Versorgung des verrutschten Stents	1	1	38	na	67	na	86	0	0	0	0
401	1			1	na	na	na	na	na	na	na	na	na	na	na	na	na	na	na	na	na	na	na	na	na	na	na	na	na	na	na	na	na	na	na	na	na	na	na	na	na	na	na	na	na	na	na	na	na
402	1	81	ES 3 29mm	0	na	57.5	na	71	1	0	na	na	na	na	na	na	na	üRT	0	0	0	13.3	na	134	3.6	na	na	1.29	na	na	na	na	na	41	8.4	120	200	keine	1	1	1324	179	82	180	172	0	1	0	0
403	0	84	ES 3 26mm	0	na	64	na	70	0	0	0	0	138	na	100	na	Indifferenz	na	0	0	0	9.7	na	145	3.5	4299	na	0.9	na	na	na	na	na	55	14.45	260	200	keine	1	1	136	na	na	na	na	na	na	na	na
404	1	82	ES 3 26mm	0	na	47.5	na	95	0	0	na	0	na	na	106	-8	Steiltyp	Linkstyp	0	0	1	9.7	na	142	3.5	na	1888.4	2.19	1.13	1	9.4	na	na	108	12.77	150	200	keine	1	1	569	42	78	na	98	0	0	0	0
405	0	80	ES 3 26mm	0	na	42.5	na	75	na	na	na	na	na	na	na	na	üRT	Sagittaltyp	0	0	0	12.5	na	141	4.4	na	52	0.95	0.55	na	na	na	na	43	12.03	160	na	keine	na	na	3691	na	79	206	114	0	0	0	1
406	1			1	na	na	na	na	na	na	na	na	na	na	na	na	na	na	na	na	na	na	na	na	na	na	na	na	na	na	na	na	na	na	na	na	na	na	na	na	na	na	na	na	na	na	na	na	na
407	0	80	ES 3 23mm	0	na	37.5	na	79	0	0	0	0	198	na	100	2	Linkstyp	0	0	1	0	11	27	138	4.9	na	na	1.04	0.76	2.93	10	28	na	32	5.28	120	240	keine	1	1	91	na	92	na	102	0	0	0	0
408	0	80	ES 3 26mm	0	na	≥55	na	58	1	0	0	0	na	na	na	na	Linkstyp	0	0	0	0	12.7	44	139	5	na	na	1.56	1.02	2.45	11.1	97	na	42	11.6	130	200	keine	1	0	317	na	68	na	168	0	1	0	0
409	0	80	ES 3 23mm	0	na	60	na	67	0	0	0	0	136	na	84	na	Indifferenz	na	0	1	0	9.6	16	128	4.1	na	na	0.98	na	na	na	na	na	39	7.35	110	200	keine	1	0	74	22	na	na	na	na	na	na	na
410	0	79	ES 3 26mm	0	na	≥55	na	101	0	0	na	0	na	na	74	58	Indifferenz	Rechtstyp	0	0	1	10.1	na	140	3.3	na	na	2.18	na	2.54	13.3	74	na	48	5.28	150	200	keine	1	0	77	na	74	na	132	0	1	0	0
411	1	73	ES 3 29mm	0	na	60	na	79	0	0	0	0	na	na	na	na	Linkstyp	üLT	0	0	0	12.6	44	140	4.5	na	na	1.88	na	na	na	89	na	41	8.7	200	180	keine	1	0	137	na	65	198	128	0	1	0	0
412	1	62	ES 3 26mm	0	na	≥55	na	57	0	0	0	0	180	na	82	18	Indifferenz	Linkstyp	1	0	0	12.9	43	141	4.2	na	776.5	2.41	2.76	2.5	10.5	na	na	104	33.77	140	200	keine	1	1	334	50	59	na	100	0	0	0	0
413	1	82	ES 3 29mm	0	na	60	na	91	0	0	na	0	na	na	92	8	Steiltyp	0	0	0	1	11.4	31	136	3.5	na	na	1.39	0.06	3.03	13.4	88	15	51	6.75	150	200	keine	1	1	na	na	86	na	100	0	0	0	0
414	1	80	ES 3 26mm	0	na	≥55	na	92	0	0	na	0	na	na	na	na	Indifferenz	Indifferenz	1	1	1	na	na	na	na	na	na	na	na	na	na	na	na	na	17.35	210	na	na	na	na	na	na	na	na	na	na	na	na	na
415	1	86	ES 3 29mm	0	na	30	na	99	0	0	na	0	na	na	94	0	Steiltyp	Linkstyp	0	1	0	15.4	17	142	3.8	na	na	0.84	na	na	na	51	na	na	33.95	140	na	na	na	na	47	na	105	190	94	0	0	0	0
416	0	77	ES 3 23mm	0	na	≥55	na	62	0	0	1	0	300	na	94	na	Linkstyp	üLT	0	0	0	na	na	na	na	na	na	na	na	na	na	na	na	na	5.33	160	na	na	na	na	na	na	na	na	na	na	na	na	na
417	0	78	ES 3 26mm	0	na	60	na	61	0	0	0	0	186	-12	86	-2	Linkstyp	0	0	0	0	11.8	12	143	4	na	na	0.76	0.95	2.83	11.1	na	na	30	4.9	120	200	keine	1	1	93	na	174	174	84	0	0	0	0
418	1	85	ES 3 29mm	0	na	≥55	na	54	0	0	1	0	214	na	100	0	Indifferenz	0	0	0	0	12.6	27	141	3.6	na	na	0.94	1.52	1.42	9.6	341	na	44	11.68	100	200	keine	1	1	236	12	55	na	100	0	0	0	0
419	1	84	DF 25mm	0	na	42.5	na	115	0	0	na	0	na	na	na	na	Linkstyp	na	0	1	0	na	na	na	na	na	na	na	na	na	na	na	na	na	15.08	135	na	na	na	na	na	na	na	na	na	na	na	na	na
420	1	86	ES 3 29mm	0	na	40	na	71	0	0	na	0	na	na	112	-4	Indifferenz	0	0	0	1	13	20	138	4.6	na	na	1.15	1	na	na	na	na	42	10.92	160	240	keine	1	1	183	na	78	na	108	0	0	0	0
421	1	81	ES 3 29mm	0	na	27.5	na	118	0	0	0	0	160	48	102	-14	Indifferenztyp	0	0	0	0	10.2	na	139	3.8	na	na	1.2	na	na	na	na	na	41	7.93	140	200	keine	1	0	53	na	91	208	88	0	0	0	0
422	1	88	ES 3 29mm	0	na	60	na	63	0	1	0	0	180	2	124	14	Linkstyp	0	0	0	0	16	21	140	3.9	na	na	1.08	0.67	2.53	11.1	68	na	59	19.05	160	180	keine	1	1	50	na	75	182	138	0	0	1	0
423	0			4	na	na	na	na	na	na	na	na	na	na	na	na	na	na	na	na	na	na	na	na	na	na	na	na	na	na	na	na	na	na	na	na	na	na	na	na	na	na	na	na	na	na	na	na	na
424	0	73	ES 3 29mm	0	na	≥55	na	69	0	0	1	0	210	-12	90	4	Linkstyp	0	0	0	0	11.2	18	141	4.3	na	na	0.81	na	1.92	13.9	102	na	68	20.3	205	180	keine	1	0	70	na	74	198	94	0	0	0	0
425	0	91	ES 3 26mm	0	na	≥55	na	66	0	0	na	0	na	na	130	4	Linkstyp	0	0	0	1	11.3	31	141	4.3	na	378.2	1.63	0.76	2.61	16.1	43	na	38	8.42	140	200	keine	1	1	41	na	70	na	134	0	0	1	0
426	1			4	na	na	na	na	na	na	na	na	na	na	na	na	na	na	na	na	na	na	na	na	na	na	na	na	na	na	na	na	na	na	na	na	na	na	na	na	na	na	na	na	na	na	na	na	na
427	0	80	ES 3 26mm	0	na	≥55	na	62	0	0	0	0	162	na	96	10	Indifferenz	Linkstyp	0	0	0	12.1	na	141	3.9	na	54.5	1.21	0.93	na	na	na	na	32	7.08	120	200	keine	1	0	56	na	63	na	106	0	0	0	0
428	0	89	DF 25mm	0	na	52.5	na	67	0	0	0	0	180	54	100	26	Linkstyp	0	1	0	0	10.1	13	143	3.6	na	na	1.05	0.92	2.91	10.9	300	28	141	28.98	210	180	keine	1	0	332	21	66	234	126	0	1	0	0
429	0	84	ES 3 23mm	0	na	≥55	na	77	0	0	0	1	140	na	90	10	üLT	0	0	0	0	10.5	21	143	4.6	na	2445.7	1.04	1.34	2.73	11.3	73	na	55	11.5	150	200	keine	1	1	70	na	85	na	100	0	0	0	1
430	0	75	ES 3 23mm	0	na	≥55	na	68	0	0	na	0	na	na	94	-2	Indifferenz	Steiltyp	0	0	1	11.6	25	139	4.3	na	315.1	1.16	1.11	2.58	8.8	29	na	39	5.73	140	180	keine	1	1	36	na	60	na	92	0	0	0	0
431	1	82	ES 3 29mm	0	na	≥55	na	68	0	0	0	0	190	na	94	50	Indifferenz	Steiltyp	0	0	0	14	na	139	4	na	51.6	0.97	0.67	na	na	167	21	38	9.92	190	220	keine	1	0	158	na	81	na	144	0	1	0	0
432	0	77	ES 3 26mm	0	na	47.5	na	80	0	0	0	0	na	na	102	28	Indifferenztyp	üLT	0	0	1	11.6	21	136	3.9	na	274.6	0.95	na	na	na	na	na	53	14.9	130	200	keine	1	1	63	na	68	na	130	0	0	0	1
433	1	73	ES 3 29mm	0	na	≥55	na	67	0	0	0	0	142	na	96	58	Linkstyp	0	1	0	0	14.7	19	142	3.7	na	na	1.16	2.34	2.21	12.8	167	na	67	14.5	170	240	keine	0	1	180	na	47	na	154	0	1	0	0
434	0	81	ES 3 26mm	0	na	52.5	na	59	0	0	1	0	222	-6	98	16	Indifferenz	Linkstyp	1	0	0	13.2	44	140	4.7	na	na	2.17	0.08	2.38	18.5	na	na	87	10.98	120	180	keine	1	1	100	na	78	216	114	0	0	0	0
435	0	75	ES 3 26mm	0	na	35	na	98	0	0	0	0	176	26	90	4	Indifferenz	Indifferenz	0	0	0	na	na	na	na	na	na	na	na	na	na	na	na	na	11.93	140	na	na	na	na	na	na	na	na	na	na	na	na	na
436	0	79	ES 3 26mm	0	na	52	na	na	na	na	na	na	na	na	na	na	na	na	0	0	0	11.3	na	139	4.1	na	na	0.97	2.72	na	na	320	29	35	8.5	150	200	keine	0	0	176	25	52	na	174	0	1	0	0
437	0		ES 3 26mm	1	na	na	na	na	na	na	na	na	na	na	na	na	na	na	na	na	na	na	na	na	na	na	na	na	na	na	na	na	na	na	na	na	na	na	na	na	na	na	na	na	na	na	na	na	na
438	1	80	ES 3 26mm	0	na	≥55	na	55	0	0	0	0	na	na	108	0	Steiltyp	0	1	0	0	9.4	44	na	na	na	na	1.52	1.75	na	na	70	na	40	6.33	120	200	keine	0	1	69	na	50	na	108	0	0	0	0
439	0	89	ES 3 23mm	0	na	60	na	87	0	0	na	0	na	na	76	60	Steiltyp	Linkstyp	1	0	0	11.8	18	138	3.9	na	na	0.76	0.92	3.17	12.8	96	na	52	18.55	180	na	keine	1	na	94	na	78	na	136	0	1	0	0
440	0			4	na	na	na	na	na	na	na	na	na	na	na	na	na	na	na	na	na	na	na	na	na	na	na	na	na	na	na	na	na	na	na	na	na	na	na	na	na	na	na	na	na	na	na	na	na
441	0	78	ES 3 23mm	0	na	47.5	na	79	1	0	0	0	180	na	120	18	Linkstyp	Indifferenztyp	0	0	0	13.3	15	142	3.6	na	na	0.75	1.95	3.19	9.8	157	na	62	17.38	100	180	keine	1	1	106	na	105	na	138	0	1	0	0
442	0			4	na	na	na	na	na	na	na	na	na	na	na	na	na	na	na	na	na	na	na	na	na	na	na	na	na	na	na	na	na	na	na	na	na	na	na	na	na	na	na	na	na	na	na	na	na
443	0	74	ES 3 26mm	0	na	61	na	60	0	0	1	1	222	-22	116	66	üLT	0	0	0	0	10.4	na	132	4.4	na	na	1.37	0.91	3.28	11.7	35	na	63	14.05	140	10.06. SM Implantation	keine	0	0	48	na	69	200	182	0	1	0	0
444	1	83	ES 3 29mm	0	na	42.5	na	104	0	0	na	0	na	na	84	24	na	na	0	0	1	12.8	25	139	3.3	na	na	0.94	na	na	na	na	na	61	22.1	170	200	keine	0	0	25	na	94	na	108	0	0	0	0
445	0			3	na	na	na	na	na	na	na	na	na	na	na	na	na	na	na	na	na	na	na	na	na	na	na	na	na	na	na	na	na	na	na	na	na	na	na	na	na	na	na	na	na	na	na	na	na
446	1	86	ES 3 26mm	0	na	≥55	na	58	0	0	1	0	280	-60	106	-6	Linkstyp	0	0	0	0	12	na	128	4.2	na	529.5	1.16	1.14	na	na	65	na	60	11.9	110	200	keine	1	1	85	na	61	220	100	0	0	0	0
447	0	71	ES 3 23mm	0	na	47.5	na	82	0	0	0	0	126	84	82	48	Linkstyp	üLT	1	0	0	12.5	29	138	4.2	na	na	1.24	0.01	3.56	12.7	na	na	39	8.32	110	180	keine	0	0	40	na	65	200	130	0	1	0	0
448	0	89	ES 3 23mm	0	na	≥55	na	77	0	0	na	0	na	na	94	-2	Indifferenz	Linkstyp	0	0	1	11.9	na	137	3.5	na	na	0.85	0.04	2.77	14.5	na	na	34	5.53	120	200	keine	0	1	71	na	88	na	92	0	0	0	0
449	1	78	DF 25mm	0	na	52.5	na	72	1	0	1	0	210	-20	126	-16	Steiltyp	Indifferenz	1	0	0	12.7	13	142	4.3	na	na	1.43	1.02	na	na	na	na	87	18.02	110	180	Überleitungszeiten werden kürzer	1	0	84	25	74	na	108	0	0	0	0
450	0	83	ES 3 26mm	0	na	≥55	na	80	0	0	0	0	140	114	102	46	Steiltyp	Linkstyp	0	0	0	na	na	na	na	na	na	na	na	na	na	na	na	na	8.82	140	na	na	na	na	na	na	na	na	na	na	na	na	na
451	1			1	na	na	na	na	na	na	na	na	na	na	na	na	na	na	na	na	na	na	na	na	na	na	na	na	na	na	na	na	na	na	na	na	na	na	na	na	na	na	na	na	na	na	na	na	na
452	0	74	ES 3 23mm	0	na	42.5	na	67	1	0	1	0	210	86	120	56	Linkstyp	Rechtstyp	0	0	0	14	29	141	4.8	na	na	1.47	0.56	1.95	18.8	27	20	46	9.92	180	200	keine	1	1	37	na	58	296	176	0	0	1	0
453	1	82	ES 3 29mm	0	na	40	na	61	0	0	0	0	162	56	114	2	Steiltyp	Steiltyp	0	0	0	na	na	na	na	na	na	na	na	na	na	na	na	na	6.98	130	na	na	na	na	na	na	84	204	116	0	0	1	0
454	0	84	ES 3 26mm	0	na	65	na	75	0	0	0	0	na	na	na	na	Indifferenz	üLT	0	0	0	11.1	22	132	3.7	na	174.8	0.81	1.25	2.79	13.3	129	21	39	7.48	120	200	keine	1	0	119	20	85	200	128	0	0	0	0
455	0	83	ES 3 26mm	0	na	60	na	57	0	0	0	0	122	48	88	78	Indifferenz	Linkstyp	0	0	0	12.7	na	131	5.1	na	700.9	0.62	1	na	na	56	na	63	25.53	140	200	keine	1	0	64	30	58	216	166	0	1	0	0
456	1	82	ES 3 29mm	0	na	≥55	na	58	0	0	1	0	260	-10	78	2	Linkstyp	Linkstyp	0	0	0	12.2	22	138	4	na	na	1.64	0.38	2.61	10.6	72	na	38	8.42	170	200	keine	0	1	161	na	55	250	80	0	0	0	0
457	1			1	na	na	na	na	na	na	na	na	na	na	na	na	na	na	na	na	na	na	na	na	na	na	na	na	na	na	na	na	na	na	na	na	na	na	na	na	na	na	na	na	na	na	na	na	na
458	0	81	ES 3 23mm	0	na	57.5	na	79	0	0	na	0	na	na	84	2	Linkstyp	Indifferenz	0	0	1	15.9	16	138	4.5	na	na	0.95	3.07	2.08	12.3	74	na	63	11.12	120	200	keine	0	0	80	na	90	na	78	0	0	0	0
459	1	79	ES 3 29mm	0	na	45	na	62	0	0	1	0	222	-8	66	-2	Linkstyp	Linkstyp	0	0	0	13	na	138	4.4	na	172.7	1.65	1.05	na	na	89	na	51	11.77	140	180	keine	0	1	53	na	79	180	80	0	0	0	0
460	0	81	ES 3 26mm	0	na	50	na	54	0	0	0	1	176	22	118	2	üLT	üLT	1	0	0	11.4	22	140	4	na	na	1.13	2.21	2.09	13.7	119	na	36	9.43	150	180	keine	0	1	139	na	82	180	110	0	0	0	1
461	0	85	ES 3 23mm	0	na	≥55	na	75	0	0	0	0	192	60	66	10	Linkstyp	Linkstyp	1	0	0	9.1	25	140	5.2	na	na	1.41	na	na	na	45	na	41	9.38	150	200	keine	1	0	48	33	57	266	72	0	0	0	0
462	0	92	ES 3 23mm	0	na	47.5	na	71	0	0	na	0	na	na	82	36	Linkstyp	üLT	0	0	1	15.9	19	142	4.6	na	na	1.19	1.36	3.13	12.3	106	na	47	14.5	160	200	keine	0	1	99	na	64	na	121	0	1	0	0
463	0	76	ES 3 23mm	0	na	60	na												0	0	0	na	na	na	na	na	na	na	na	na	na	na	na	na	7.62	130	na	na	na	na	na	na	na	na	na	na	na	na	na
464	0	78	ES 3 26mm	0	na	≥55	na	105	0	0	0	0	172	50	98	-6	Indifferenztyp	Indifferenztyp	0	0	0	11.9	27	135	3.8	na	na	0.94	1.32	na	na	141	20	32	5.95	140	180	keine	0	1	119	na	90	222	92	0	0	0	0
465	1	87	ES 3 26mm	0	na	≥55	na	85	0	0	0	0	176	54	96	na	Steiltyp	Steiltyp	0	0	0	na	na	na	na	na	na	na	na	na	na	na	na	na	8.48	160	na	na	na	na	na	na	na	na	na	na	na	na	na
466	0	86	ES 3 23mm	0	na	≥55	na	63	0	0	0	0	180	na	84	na	Linkstyp	na	0	0	0	10.2	10	143	4	na	na	0.95	0.85	2.6	10.1	75	na	40	5.05	160	180	keine	0	0	92	na	60	178	88	0	0	0	0
467	1			3	na	na	na	na	na	na	na	na	na	na	na	na	na	na	na	na	na	na	na	na	na	na	na	na	na	na	na	na	na	na	na	na	na	na	na	na	na	na	na	na	na	na	na	na	na
468	1	80	ES 3 29mm	0	na	≥55	na	62	0	0	0	1	182	8	94	20	üLT	üLT	0	0	0	9.7	26	140	3.7	na	27.8	1.14	na	na	na	61	17	76	20.32	250	200	Aneurysma spurium mit Unterspritzung	0	0	123	46	82	190	114	0	0	0	1
469	0	78	ES 3 26mm	0	na	≥55	na	68	0	0	0	0	128	4	94	30	Indifferenz	Rechtstyp	0	0	0	na	na	na	na	na	na	na	na	na	na	na	na	na	9.12	220	na	na	na	na	na	na	na	na	na	na	na	na	na
470	0	66	ES 3 26mm	0	na	≥55	na	63	0	0	0	0	140	35	114	16	Rechtstyp	Rechtstyp	1	0	0	9.9	51	135	4.9	na	na	1.64	0.14	2.13	11.9	na	na	65	9.08	150	200	keine	0	1	101	na	78	160	128	0	0	0	0
471	1	69	ES 3 26mm	0	na	≥55	na	79	0	0	0	0	160	12	90	0	Indifferenz	Indifferenztyp	0	0	0	13.2	na	136	4.6	na	na	0.74	0.45	na	na	66	na	39	5.95	120	220	keine	0	0	87	na	63	172	90	0	0	0	0
472	0			3	na	na	na	na	na	na	na	na	na	na	na	na	na	na	na	na	na	na	na	na	na	na	na	na	na	na	na	na	na	na	na	na	na	na	na	na	na	na	na	na	na	na	na	na	na
473	0	85	ES 3 23mm	0	na	≥55	na	53	0	0	0	0	164	na	84	na	Steiltyp	na	0	0	0	12.3	15	130	4	na	na	0.68	0.07	2.96	13.6	111	na	47	8.35	140	180	keine	0	1	79	18	62	158	90	0	0	0	0
474	0	80	ES 3 26mm	0	na	60	na	61	0	0	0	1	190	25	120	-14	üLT	Linkstyp	1	0	0	12.9	30	140	2.5	na	369.2	1.32	0.31	2.63	13.6	51	20	48	10.67	150	180	keine	0	0	78	na	60	200	120	0	0	0	0
475	0	82	ES 3 23mm	0	na	60	na	80	0	0	0	0	118	26	110	-12	Linkstyp	Linkstyp	0	0	0	11.1	20	137	4.1	na	514.6	0.86	0.38	2.87	11	55	20	121	45.95	230	22	keine	1	1	183	26	94	150	92	0	1	0	0
476	1		ES 3 26mm	1	na	na	na	na	na	na	na	na	na	na	na	na	na	na	na	na	na	na	na	na	na	na	na	na	na	na	na	na	na	na	na	na	na	na	na	na	na	na	na	na	na	na	na	na	na
477	0			3	na	na	na	na	na	na	na	na	na	na	na	na	na	na	na	na	na	na	na	na	na	na	na	na	na	na	na	na	na	na	na	na	na	na	na	na	na	na	na	na	na	na	na	na	na
478	0	88	ES 3 26mm	0	na	≥55	na	79	0	0	0	0	156	na	90	na	Steiltyp	na	0	0	0	11.1	28	141	3.7	na	na	1.45	0.9	2.4	14.4	190	na	49	9.33	170	200	keine	0	0	203	26	80	156	90	0	0	0	0
479	0			1	na	na	na	na	na	na	na	na	na	na	na	na	na	na	na	na	na	na	na	na	na	na	na	na	na	na	na	na	na	na	na	na	na	na	na	na	na	na	na	na	na	na	na	na	na
480	1	75	ES 3 29mm	0	na	19	na	61	0	0	0	0	190	26	162	-40	Rechtstyp	Indifferenz	0	0	0	13.7	34	140	4.6	na	na	1.53	0.95	2.53	13.8	56	na	27	8.65	140	180	keine	0	1	42	na	51	216	120	0	0	0	0
481	0	79	Portico 25mm	0	na	≥55	na	88	0	0	0	0	176	14	90	14	Indifferenz	Linkstyp	0	0	0	9.7	22	140	4.1	na	95.6	2.03	3	2.37	10.2	81	16	69	17.03	185	180	keine	0	1	85	na	77	190	104	0	0	0	0
482	0	84	ES 3 23mm	0	na	≥55	na	92	0	0	na	0	na	na	na	na	Indifferenz	üLT	0	0	1	13.5	12	134	3.8	na	na	1.3	0.04	3.09	14.8	61	39	81	14.2	150	180	keine	1	0	28	na	80	na	124	0	1	0	0
483	1	79	ES 3 29mm	0	na	65	na	61	0	0	0	0	160	8	90	10	üLT	üLT	0	0	0	13.9	12	142	3.6	na	na	0.82	0.47	2.45	10.5	126	na	56	12.28	150	180	keine	0	1	209	29	83	168	100	0	0	0	0
484	1	76	ES 3 29mm	0	na	≥55	na	73	0	0	1	0	206	-8	98	0	Indifferenz	Indifferenz	0	0	0	11.8	9	142	3.2	na	na	1.12	1.02	2.76	10.3	35	na	45	6.28	160	200	keine	0	0	37	na	71	198	98	0	0	0	0
485	0			1	na	na	na	na	na	na	na	na	na	na	na	na	na	na	na	na	na	na	na	na	na	na	na	na	na	na	na	na	na	na	na	na	na	na	na	na	na	na	na	na	na	na	na	na	na
486	1	80	ES 3 26mm	0	na	57.5	na	78	0	1	0	1	184	-24	120	-10	üLT	üLT	0	0	0	15.8	15	140	3.9	na	na	0.78	0.81	2.75	10.2	312	20	37	9.3	140	200	keine	0	0	193	na	71	160	110	0	0	0	1
487	1	80	ES 3 26mm	5	na	20	na	56	1	0	1		208	na	158	na	Indifferenz	na	0	0	0	10.5	31	140	4.2	na	na	1.15	1.08	1.72	12.5	82	19	36	8.08	130	200	keine	0	1	39	na	72	226	152	0	1	0	0
488	0	74	ES 3 23mm	5	na	≥55	na	92	0	0	0	0	182	-6	98	-4	Indifferenz	Linkstyp	0	0	0	na	na	na	na	na	na	na	na	na	na	na	na	na	18.7	130	na	na	na	na	na	na	na	na	na	na	na	na	na
489	1	75	ES 3 26mm	0	na	55	na	54	0	0	1	0	208	0	100	30	Indifferenz	Rechtstyp	0	0	0	14.6	na	137	3.5	na	64	1.02	1.22	na	na	105	na	90	14.55	120	200	keine	0	1	242	56	71	na	140	0	1	0	1
490	1	75	ES 3 29mm	0	na	62.5	na	67	0	0	na	0	na	na	na	na	Linkstyp	Linkstyp	0	1	0	15.8	22	143	3.9	na	na	0.98	1.67	na	na	118	31	100	18.03	200	200	keine	0	0	na	na	71	na	94	0	0	0	0
491	0	75	ES 3 26mm	0	na	42	na	71	0	0	na	0	na	na	100		Indifferenz	Indifferenz	0	0	1	10.8	27	139	4	na	na	0.98	3.76	2.41	15.3	84	na	75	14.27	145	200	keine	0	0	59	na	64	na	96	0	0	0	0
492	0	94	ES 26mm	0	na	≥55	na	73	0	0	1	0	216	8	86	0	Linkstyp	üLT	1	0	0	12.5	15	144	4.1	na	na	0.72	0.66	2.52	12.8	44	na	69	53.28	200	200	keine	0	0	68	18	89	224	86	0	0	0	1
493	0	87	ES 3 23mm	0	na	≥55	na	58	0	0	0	0	154		80		Rechtstyp	Steiltyp	0	0	0	13.5	18	140	3.9	na	na	0.77	0.32	2.92	11.5	83	na	58	13.28	120	200	keine	0	0	72	na	67	142	86	0	0	0	0
494	1	72	ES 3 26mm	0	na	12.5	na	84	0	0	na	1	na	na	124	14	üLT	üLT	0	1	0	14.8	15	139	4	na	1026.9	1.08	1.31	2.46	15.1	36	na	54	9.25	130	200	keine	0	1	128	na	79	na	190	0	1	0	0
		12.0208
[truncated: 26 more columns]

## Sheet: Tabelle2
Reasons study exit
1	previous implanted pacemaker
2	Death intraprocedural
3	Death periinterventional
4	previous implanted defibrillator
5	Valve-in-valve procedure
Indikation Arztbrief (Ind. AB)
1	AV Block III
2	AV Block IIb
3	ICD
4	Bradycardia
5	Pauses
6	SA Block
7	Sick Sinus Block
